# Supplementary material for: Prediction of homologous recombination deficiency from routine histology with attention-based multiple instance learning in nine different tumor types
Source: BMC Biol. 2024 Oct 8;22:225. doi: 10.1186/s12915-024-02022-9 (PMC11462727; doi:10.1186/s12915-024-02022-9)
Supplement: Supplementary file 2 — Additional File 2: Table 1. Raw statistical results. All raw experimental results related to Figure 2, including receiving operating curve (ROC) with 95% confidence interval (CI), Precision-Recall Curve (PRC) with 95% confidence interval (CI), p-values and Homologous recombination deficiency (HRD) high (HRD-H) and HRD-low (HRD-L) patient numbers based on the ground truth, for internal 5-fold cross-validation on The Cancer Genome Atlas (TCGA) external validation on Clinical Proteomic Tumor Analysis Consortium (CPTAC) for both attMIL and transformer-based approaches.. [Supplementary_Table_1_All_statistical_results.xlsx] in separate file. [file 12915_2024_2022_MOESM2_ESM.xlsx]

## Sheet: attMIL
Train on	Validation on	Classes	ROC_mean	CI_95% conf	PRC_mean	CI2_95% conf	p_value_mean	p_value95% conf	count_mean	count95% conf
TCGA BRCA	CPTAC LSCC	HRD-H	0.567919	0.0418501	0.384512	0.0262436	0.309315	0.231464	33
TCGA BRCA	CPTAC LSCC	HRD-L	0.567919	0.0418501	0.758182	0.0384947	0.309315	0.231464	75
TCGA BRCA	CPTAC LUAD	HRD-H	0.659317	0.0560603	0.214492	0.0367068	0.0775732	0.0936301	14
TCGA BRCA	CPTAC LUAD	HRD-L	0.659317	0.0560603	0.93065	0.0176728	0.0775732	0.0936301	92
TCGA BRCA	CPTAC PDA	HRD-H	0.646296	0.0200455	0.106734	0.0346435	0.263713	0.144586	4
TCGA BRCA	CPTAC PDA	HRD-L	0.646296	0.0200455	0.973433	0.0036266	0.263713	0.144586	135
TCGA BRCA	CPTAC UCEC	HRD-H	0.874306	0.104295	0.216701	0.148119	0.0464738	0.0806624	3
TCGA BRCA	CPTAC UCEC	HRD-L	0.874306	0.104295	0.995646	0.00395165	0.0464738	0.0806624	96
TCGA BRCA	TCGA CRC	HRD-H	0.653888	0.0341037	0.0789883	0.0218019	0.0407012	0.0450814	15
TCGA BRCA	TCGA CRC	HRD-L	0.653597	0.0345213	0.981313	0.0040476	0.0407012	0.0450814	481
TCGA BRCA	TCGA LIHC	HRD-H	0.54318	0.0428229	0.109927	0.0281899	0.638053	0.459268	26
TCGA BRCA	TCGA LIHC	HRD-L	0.543765	0.0418149	0.936171	0.00616232	0.638053	0.459268	322
TCGA BRCA	TCGA LUAD	HRD-H	0.623964	0.0307365	0.440153	0.0222714	0.0300292	0.0813391	162
TCGA BRCA	TCGA LUAD	HRD-L	0.623944	0.030757	0.742763	0.0282482	0.0300292	0.0813391	298
TCGA BRCA	TCGA LUSC	HRD-H	0.561108	0.00920967	0.587635	0.00876801	0.0647823	0.0457541	232
TCGA BRCA	TCGA LUSC	HRD-L	0.561114	0.00924403	0.536228	0.0188142	0.0647823	0.0457541	219
TCGA BRCA	TCGA OV	HRD-H	0.612228	0.0276719	0.719544	0.0115387	0.194792	0.137357	57
TCGA BRCA	TCGA OV	HRD-L	0.612068	0.0275843	0.49236	0.0465336	0.194792	0.137357	33
TCGA BRCA	TCGA PAAD	HRD-H	0.672212	0.0306238	0.153926	0.0321831	0.210042	0.336942	13
TCGA BRCA	TCGA PAAD	HRD-L	0.672212	0.0306238	0.958247	0.00513523	0.210042	0.336942	160
TCGA BRCA	TCGA PRAD	HRD-H	0.839843	0.0742279	0.166367	0.0950666	0.00411197	0.0101355	10
TCGA BRCA	TCGA PRAD	HRD-L	0.839948	0.0742747	0.994844	0.0028164	0.00411197	0.0101355	381
TCGA BRCA	TCGA UCEC	HRD-H	0.704895	0.0194539	0.326917	0.0381716	2.8227e-08	6.74226e-08	68
TCGA BRCA	TCGA UCEC	HRD-L	0.704895	0.0194539	0.927102	0.00571969	2.82271e-08	6.74228e-08	399
TCGA BRCA	TCGA BRCA	HRD-H	0.781627	0.0249884	0.589768	0.0560787	1.70144e-10	3.94e-10	56.2	0.555289
TCGA BRCA	TCGA BRCA	HRD-L	0.781627	0.0249884	0.893485	0.0315041	1.70144e-10	3.94e-10	144.8	0.555289
TCGA CRC	TCGA CRC	HRD-H	0.622752	0.176105	0.0806953	0.051155	0.421729	0.26639	3
TCGA CRC	TCGA CRC	HRD-L	0.622752	0.176105	0.981426	0.0126689	0.421733	0.266395	96.2	0.555289
TCGA LIHC	TCGA LIHC	HRD-H	0.556519	0.144675	0.112482	0.027644	0.561024	0.415192	5.2	0.555289
TCGA LIHC	TCGA LIHC	HRD-L	0.556519	0.144675	0.938962	0.0315392	0.561027	0.415196	64.4	0.680087
TCGA LUAD	CPTAC LUAD	HRD-H	0.728106	0.111424	0.341579	0.15368	0.0328574	0.060772	14
TCGA LUAD	CPTAC LUAD	HRD-L	0.728106	0.111424	0.939588	0.0348893	0.0328576	0.0607723	92
TCGA LUAD	TCGA LUAD	HRD-H	0.664849	0.0528572	0.522962	0.0629646	0.0216103	0.0443351	32.4	0.680087
TCGA LUAD	TCGA LUAD	HRD-L	0.664849	0.0528572	0.788069	0.0337473	0.0216103	0.0443351	59.6	0.680087
TCGA LUSC	CPTAC LSCC	HRD-H	0.574384	0.014316	0.402656	0.0307698	0.2279	0.111682	33
TCGA LUSC	CPTAC LSCC	HRD-L	0.574384	0.014316	0.748314	0.0230471	0.227901	0.111683	75
TCGA LUSC	TCGA LUSC	HRD-H	0.547463	0.0376645	0.585888	0.0623392	0.513666	0.43062	46.4	0.680087
TCGA LUSC	TCGA LUSC	HRD-L	0.547463	0.0376645	0.539876	0.0386677	0.513665	0.430621	43.8	0.555289
TCGA OV	TCGA OV	HRD-H	0.603427	0.092157	0.73079	0.0642531	0.517058	0.331915	11.4	0.680087
TCGA OV	TCGA OV	HRD-L	0.603427	0.092157	0.509149	0.105765	0.517058	0.331915	6.6	0.680087
TCGA PAAD	CPTAC PDA	HRD-H	0.811111	0.137415	0.255703	0.236837	0.0685164	0.10798	4
TCGA PAAD	CPTAC PDA	HRD-L	0.811111	0.137415	0.990937	0.00934565	0.068518	0.107984	135
TCGA PAAD	TCGA PAAD	HRD-H	0.582292	0.21741	0.131834	0.0506809	0.614317	0.35976	2.6	0.680087
TCGA PAAD	TCGA PAAD	HRD-L	0.582292	0.21741	0.949108	0.0427669	0.614317	0.35976	32
TCGA PRAD	TCGA PRAD	HRD-H	0.757792	0.221614	0.170819	0.141562	0.34865	0.443158	2
TCGA PRAD	TCGA PRAD	HRD-L	0.757792	0.221614	0.991266	0.0093087	0.348652	0.44316	76.2	0.555289
TCGA UCEC	CPTAC UCEC	HRD-H	0.927778	0.0740119	0.381039	0.251044	0.0100079	0.0212299	3
TCGA UCEC	CPTAC UCEC	HRD-L	0.927778	0.0740119	0.997526	0.00274073	0.0100079	0.0212298	96
TCGA UCEC	TCGA UCEC	HRD-H	0.789075	0.0418374	0.407547	0.120642	0.000829357	0.00107334	13.6	0.680087
TCGA UCEC	TCGA UCEC	HRD-L	0.789075	0.0418374	0.958985	0.00898189	0.000829357	0.00107334	79.8	0.555289

## Sheet: Transformer-based
Train on	Validation on	Classes	ROC_mean	CI_95% low	CI_95% high	PRC_mean	CI2_95% low	CI2_95% high	count	p-value
TCGA BRCA	CPTAC LSCC	MUT	0.512566	0.40807	0.617061	0.347868	0.281522	0.414214	165
TCGA BRCA	CPTAC LSCC	WT	0.512566	0.40807	0.617061	0.698965	0.651474	0.746455	375
TCGA BRCA	CPTAC LUAD	MUT	0.709783	0.636104	0.783461	0.244496	0.183093	0.305899	70
TCGA BRCA	CPTAC LUAD	WT	0.709783	0.636104	0.783461	0.941913	0.922119	0.961706	460
TCGA BRCA	CPTAC PDA	MUT	0.696667	0.624092	0.769241	0.324546	0.217856	0.431236	20
TCGA BRCA	CPTAC PDA	WT	0.696667	0.624092	0.769241	0.984951	0.979183	0.99072	675
TCGA BRCA	CPTAC UCEC	MUT	0.882639	0.793061	0.972217	0.373271	0.195682	0.55086	15
TCGA BRCA	CPTAC UCEC	WT	0.882639	0.793061	0.972217	0.995739	0.992088	0.999389	480
TCGA BRCA	TCGA BRCA	MUT	0.772353	0.732737	0.81197	0.565774	0.487172	0.644376	279
TCGA BRCA	TCGA BRCA	WT	0.772353	0.732737	0.81197	0.891735	0.870423	0.913047	719
TCGA BRCA	TCGA CRC	MUT	0.603274	0.543263	0.663286	0.0590209	0.040887	0.0771547	80
TCGA BRCA	TCGA CRC	WT	0.603274	0.543263	0.663286	0.974112	0.966674	0.98155	2405
TCGA BRCA	TCGA LIHC	MUT	0.597468	0.558522	0.636414	0.112946	0.0950023	0.13089	130
TCGA BRCA	TCGA LIHC	WT	0.597468	0.558522	0.636414	0.948393	0.9454	0.951387	1610
TCGA BRCA	TCGA LUAD	MUT	0.641815	0.615587	0.668043	0.475657	0.449418	0.501896	800
TCGA BRCA	TCGA LUAD	WT	0.641815	0.615587	0.668043	0.758875	0.738815	0.778936	1460
TCGA BRCA	TCGA LUSC	MUT	0.563321	0.557402	0.56924	0.573361	0.556388	0.590334	1160
TCGA BRCA	TCGA LUSC	WT	0.563321	0.557402	0.56924	0.548855	0.542721	0.554988	1095
TCGA BRCA	TCGA OV	MUT	0.548325	0.521424	0.575227	0.67778	0.657367	0.698194	285
TCGA BRCA	TCGA OV	WT	0.548325	0.521424	0.575227	0.436878	0.390815	0.48294	165
TCGA BRCA	TCGA PAAD	MUT	0.587596	0.473877	0.701315	0.185612	0.101774	0.269449	65
TCGA BRCA	TCGA PAAD	WT	0.587596	0.473877	0.701315	0.944192	0.921996	0.966389	800
TCGA BRCA	TCGA PRAD	MUT	0.545039	0.429261	0.660817	0.0628001	0.0294964	0.0961038	50
TCGA BRCA	TCGA PRAD	WT	0.545039	0.429261	0.660817	0.975629	0.967764	0.983493	1905
TCGA BRCA	TCGA UCEC	MUT	0.599002			0.291744			67	0.00280691
TCGA BRCA	TCGA UCEC	WT	0.599002			0.886576			398	0.00280691
TCGA CRC	TCGA CRC	MUT	0.646777	0.498876	0.794677	0.128799	0.00963389	0.247963	16
TCGA CRC	TCGA CRC	WT	0.646777	0.498876	0.794677	0.982759	0.975854	0.989664	481
TCGA LIHC	TCGA LIHC	MUT	0.594409	0.383681	0.805136	0.134709	0.0424949	0.226924	26
TCGA LIHC	TCGA LIHC	WT	0.594409	0.383681	0.805136	0.949071	0.916628	0.981515	322
TCGA LUAD	CPTAC LUAD	MUT	0.789286	0.706833	0.871738	0.338533	0.266716	0.41035	70
TCGA LUAD	CPTAC LUAD	WT	0.789286	0.706833	0.871738	0.963322	0.942156	0.984489	460
TCGA LUAD	TCGA LUAD	MUT	0.666498	0.599543	0.733453	0.542227	0.458387	0.626067	160
TCGA LUAD	TCGA LUAD	WT	0.666498	0.599543	0.733453	0.785237	0.733643	0.836832	292
TCGA LUSC	CPTAC LSCC	MUT	0.559111	0.503459	0.614763	0.362362	0.302099	0.422624	165
TCGA LUSC	CPTAC LSCC	WT	0.559111	0.503459	0.614763	0.733038	0.69192	0.774156	375
TCGA LUSC	TCGA LUSC	MUT	0.541005	0.403478	0.678531	0.586018	0.492988	0.679047	232
TCGA LUSC	TCGA LUSC	WT	0.541005	0.403478	0.678531	0.523645	0.431679	0.61561	219
TCGA OV	TCGA OV	MUT	0.791667			0.888996			15
TCGA OV	TCGA OV	WT	0.791667			0.624008			8
TCGA PAAD	CPTAC PDA	MUT	0.681852	0.579984	0.78372	0.105688	0.0349422	0.176433	20
TCGA PAAD	CPTAC PDA	WT	0.681852	0.579984	0.78372	0.986168	0.980075	0.992261	675
TCGA PAAD	TCGA PAAD	MUT	0.469792	0.348081	0.591502	0.0954277	0.0804615	0.110394	13
TCGA PAAD	TCGA PAAD	WT	0.469792	0.348081	0.591502	0.937657	0.901738	0.973577	160
TCGA PRAD	TCGA PRAD	MUT	0.654682	0.298627	1.01074	0.0917125	0.0135617	0.169863	10
TCGA PRAD	TCGA PRAD	WT	0.654682	0.298627	1.01074	0.986579	0.968892	1.00427	381
TCGA UCEC	CPTAC UCEC	MUT	0.944444			0.447712			3	0.000126352
TCGA UCEC	CPTAC UCEC	WT	0.944444			0.998177			96	0.000126352
TCGA UCEC	TCGA UCEC	MUT	0.643588	0.538091	0.749085	0.166534	0.0750254	0.258043	44
TCGA UCEC	TCGA UCEC	WT	0.643588	0.538091	0.749085	0.944955	0.93619	0.95372	417
