# Supplementary material for: Prediction of homologous recombination deficiency from routine histology with attention-based multiple instance learning in nine different tumor types
Source: BMC Biol. 2024 Oct 8;22:225. doi: 10.1186/s12915-024-02022-9 (PMC11462727; doi:10.1186/s12915-024-02022-9)
Supplement: Supplementary file 9 — Additional File 9: Table 2. Homologous recombination deficiency score Tables. Training data and calculated homologous recombination deficiency score (HRD) out of the three subscores loss of heterozygosity (LOH), telomeric allelic imbalance (TAI) and large-scale state transitions (LST) available as continuous (HRDsum) and binary (HRD_Binary) target with a chosen cut-off of HRD-L=42 for patients of The Cancer Genome Atlas (TCGA, Sheet1) and Clinical Proteomic Tumor Analysis Consortium (CPTAC, Sheet2). [file 12915_2024_2022_MOESM9_ESM.xlsx]

## Sheet: TCGA
Study ID	Patient ID	LOH	Telomeric_AI	LST	HRD_sum	HRD_Binary
skcm_tcga_pan_can_atlas_2018	TCGA-FW-A3R5	6	6	4	16	WT
acc_tcga_pan_can_atlas_2018	TCGA-OR-A5J1	2	4	1	7	WT
ucec_tcga_pan_can_atlas_2018	TCGA-A5-A0G2	8	7	4	19	WT
acc_tcga_pan_can_atlas_2018	TCGA-OR-A5J2	3	10	7	20	WT
ucec_tcga_pan_can_atlas_2018	TCGA-AX-A0J0	0	0	0	0	WT
paad_tcga_pan_can_atlas_2018	TCGA-IB-7651	4	7	1	12	WT
acc_tcga_pan_can_atlas_2018	TCGA-OR-A5J5	4	6	2	12	WT
ucec_tcga_pan_can_atlas_2018	TCGA-FI-A2D5	0	0	0	0	WT
acc_tcga_pan_can_atlas_2018	TCGA-OR-A5J6	2	6	3	11	WT
ucec_tcga_pan_can_atlas_2018	TCGA-EO-A22U	0	0	0	0	WT
acc_tcga_pan_can_atlas_2018	TCGA-OR-A5J7	1	16	8	25	WT
ucec_tcga_pan_can_atlas_2018	TCGA-AP-A0LM	0	0	0	0	WT
acc_tcga_pan_can_atlas_2018	TCGA-OR-A5J8	6	30	17	53	MUT
ucec_tcga_pan_can_atlas_2018	TCGA-AX-A2HC	0	0	0	0	WT
acc_tcga_pan_can_atlas_2018	TCGA-OR-A5J9	5	16	4	25	WT
ucec_tcga_pan_can_atlas_2018	TCGA-EO-A22R	0	0	0	0	WT
acc_tcga_pan_can_atlas_2018	TCGA-OR-A5JA	8	24	24	56	MUT
ucec_tcga_pan_can_atlas_2018	TCGA-E6-A1LX	0	0	0	0	WT
acc_tcga_pan_can_atlas_2018	TCGA-OR-A5JB	8	8	10	26	WT
ucec_tcga_pan_can_atlas_2018	TCGA-B5-A3FC	0	0	0	0	WT
acc_tcga_pan_can_atlas_2018	TCGA-OR-A5JC	4	3	0	7	WT
gbm_tcga_pan_can_atlas_2018	TCGA-06-5416	5	9	7	21	WT
acc_tcga_pan_can_atlas_2018	TCGA-OR-A5JD	3	2	0	5	WT
ucec_tcga_pan_can_atlas_2018	TCGA-AP-A1DV	0	1	2	3	WT
acc_tcga_pan_can_atlas_2018	TCGA-OR-A5JE	1	14	15	30	WT
ucec_tcga_pan_can_atlas_2018	TCGA-AX-A1CE	0	0	0	0	WT
acc_tcga_pan_can_atlas_2018	TCGA-OR-A5JF	0	10	2	12	WT
coadread_tcga_pan_can_atlas_2018	TCGA-AG-A002	0	0	0	0	WT
acc_tcga_pan_can_atlas_2018	TCGA-OR-A5JG	1	21	9	31	WT
cesc_tcga_pan_can_atlas_2018	TCGA-2W-A8YY	1	2	3	6	WT
ucec_tcga_pan_can_atlas_2018	TCGA-EO-A3B0	1	1	0	2	WT
acc_tcga_pan_can_atlas_2018	TCGA-OR-A5JJ	6	18	2	26	WT
ucec_tcga_pan_can_atlas_2018	TCGA-AP-A059	1	1	3	5	WT
acc_tcga_pan_can_atlas_2018	TCGA-OR-A5JK	2	3	4	9	WT
ucec_tcga_pan_can_atlas_2018	TCGA-A5-A0G1	2	1	2	5	WT
lgg_tcga_pan_can_atlas_2018	TCGA-DU-6392	0	1	2	3	WT
acc_tcga_pan_can_atlas_2018	TCGA-OR-A5JM	4	15	10	29	WT
ucec_tcga_pan_can_atlas_2018	TCGA-A5-A1OF	1	1	1	3	WT
ucec_tcga_pan_can_atlas_2018	TCGA-AP-A1DK	2	2	1	5	WT
acc_tcga_pan_can_atlas_2018	TCGA-OR-A5JP	8	19	10	37	WT
ucec_tcga_pan_can_atlas_2018	TCGA-DF-A2KU	0	2	0	2	WT
stad_tcga_pan_can_atlas_2018	TCGA-BR-6452	0	1	1	2	WT
ucec_tcga_pan_can_atlas_2018	TCGA-B5-A0JY	0	0	0	0	WT
acc_tcga_pan_can_atlas_2018	TCGA-OR-A5JS	7	13	4	24	WT
ucec_tcga_pan_can_atlas_2018	TCGA-B5-A3FA	0	0	0	0	WT
acc_tcga_pan_can_atlas_2018	TCGA-OR-A5JT	2	3	1	6	WT
coadread_tcga_pan_can_atlas_2018	TCGA-CA-6717	1	1	1	3	WT
acc_tcga_pan_can_atlas_2018	TCGA-OR-A5JV	2	9	3	14	WT
ucec_tcga_pan_can_atlas_2018	TCGA-EO-A22X	2	3	3	8	WT
acc_tcga_pan_can_atlas_2018	TCGA-OR-A5JW	2	3	0	5	WT
coadread_tcga_pan_can_atlas_2018	TCGA-F5-6814	3	6	6	15	WT
acc_tcga_pan_can_atlas_2018	TCGA-OR-A5JX	0	5	6	11	WT
ucec_tcga_pan_can_atlas_2018	TCGA-B5-A11E	0	5	4	9	WT
acc_tcga_pan_can_atlas_2018	TCGA-OR-A5JY	8	26	17	51	MUT
ucec_tcga_pan_can_atlas_2018	TCGA-BS-A0UV	0	1	2	3	WT
acc_tcga_pan_can_atlas_2018	TCGA-OR-A5JZ	2	4	1	7	WT
ucec_tcga_pan_can_atlas_2018	TCGA-A5-A2K5	0	0	0	0	WT
acc_tcga_pan_can_atlas_2018	TCGA-OR-A5K0	12	14	11	37	WT
ucec_tcga_pan_can_atlas_2018	TCGA-BS-A0UF	0	0	0	0	WT
ucec_tcga_pan_can_atlas_2018	TCGA-AP-A051	1	2	1	4	WT
acc_tcga_pan_can_atlas_2018	TCGA-OR-A5K2	0	19	12	31	WT
ucec_tcga_pan_can_atlas_2018	TCGA-AP-A056	0	1	1	2	WT
acc_tcga_pan_can_atlas_2018	TCGA-OR-A5K3	1	10	0	11	WT
ucec_tcga_pan_can_atlas_2018	TCGA-AX-A2HD	2	2	3	7	WT
acc_tcga_pan_can_atlas_2018	TCGA-OR-A5K4	1	2	0	3	WT
ucec_tcga_pan_can_atlas_2018	TCGA-DI-A1BU	0	0	0	0	WT
acc_tcga_pan_can_atlas_2018	TCGA-OR-A5K5	2	13	14	29	WT
coadread_tcga_pan_can_atlas_2018	TCGA-AA-A010	0	0	2	2	WT
acc_tcga_pan_can_atlas_2018	TCGA-OR-A5K6	3	5	2	10	WT
ucec_tcga_pan_can_atlas_2018	TCGA-AJ-A3EL	0	0	0	0	WT
acc_tcga_pan_can_atlas_2018	TCGA-OR-A5K8	4	4	2	10	WT
ucec_tcga_pan_can_atlas_2018	TCGA-AX-A05Z	1	1	1	3	WT
acc_tcga_pan_can_atlas_2018	TCGA-OR-A5K9	12	14	10	36	WT
ucec_tcga_pan_can_atlas_2018	TCGA-B5-A1MR	0	2	3	5	WT
acc_tcga_pan_can_atlas_2018	TCGA-OR-A5KO	5	10	4	19	WT
ucec_tcga_pan_can_atlas_2018	TCGA-AX-A06F	1	2	1	4	WT
acc_tcga_pan_can_atlas_2018	TCGA-OR-A5KT	5	4	3	12	WT
gbm_tcga_pan_can_atlas_2018	TCGA-19-5956	0	9	6	15	WT
acc_tcga_pan_can_atlas_2018	TCGA-OR-A5KU	8	16	6	30	WT
ucec_tcga_pan_can_atlas_2018	TCGA-D1-A103	1	1	1	3	WT
acc_tcga_pan_can_atlas_2018	TCGA-OR-A5KV	1	1	0	2	WT
ucec_tcga_pan_can_atlas_2018	TCGA-FI-A2D0	0	0	0	0	WT
acc_tcga_pan_can_atlas_2018	TCGA-OR-A5KW	5	4	5	14	WT
stad_tcga_pan_can_atlas_2018	TCGA-VQ-A8P2	0	2	1	3	WT
acc_tcga_pan_can_atlas_2018	TCGA-OR-A5KX	2	13	4	19	WT
coadread_tcga_pan_can_atlas_2018	TCGA-AZ-4315	1	1	1	3	WT
acc_tcga_pan_can_atlas_2018	TCGA-OR-A5KY	4	17	6	27	WT
prad_tcga_pan_can_atlas_2018	TCGA-XK-AAIW	1	0	2	3	WT
acc_tcga_pan_can_atlas_2018	TCGA-OR-A5KZ	0	12	5	17	WT
ucec_tcga_pan_can_atlas_2018	TCGA-D1-A17Q	0	0	0	0	WT
acc_tcga_pan_can_atlas_2018	TCGA-OR-A5L3	2	1	1	4	WT
skcm_tcga_pan_can_atlas_2018	TCGA-FR-A726	8	11	6	25	WT
acc_tcga_pan_can_atlas_2018	TCGA-OR-A5L4	0	18	3	21	WT
ucec_tcga_pan_can_atlas_2018	TCGA-AJ-A3EK	0	0	0	0	WT
ucec_tcga_pan_can_atlas_2018	TCGA-B5-A1MX	0	0	0	0	WT
acc_tcga_pan_can_atlas_2018	TCGA-OR-A5L6	4	13	7	24	WT
stad_tcga_pan_can_atlas_2018	TCGA-BR-8680	5	7	2	14	WT
acc_tcga_pan_can_atlas_2018	TCGA-OR-A5L8	11	4	2	17	WT
brca_tcga_pan_can_atlas_2018	TCGA-AN-A046	2	3	2	7	WT
ucec_tcga_pan_can_atlas_2018	TCGA-AX-A0J1	1	2	0	3	WT
coadread_tcga_pan_can_atlas_2018	TCGA-AA-3984	0	4	0	4	WT
acc_tcga_pan_can_atlas_2018	TCGA-OR-A5LB	4	7	1	12	WT
coadread_tcga_pan_can_atlas_2018	TCGA-EI-6917	0	0	0	0	WT
acc_tcga_pan_can_atlas_2018	TCGA-OR-A5LC	10	11	5	26	WT
coadread_tcga_pan_can_atlas_2018	TCGA-AA-A00N	0	0	0	0	WT
acc_tcga_pan_can_atlas_2018	TCGA-OR-A5LD	1	12	9	22	WT
ucec_tcga_pan_can_atlas_2018	TCGA-AP-A1E0	0	0	0	0	WT
acc_tcga_pan_can_atlas_2018	TCGA-OR-A5LE	7	6	7	20	WT
ucec_tcga_pan_can_atlas_2018	TCGA-EY-A215	1	1	1	3	WT
acc_tcga_pan_can_atlas_2018	TCGA-OR-A5LG	14	11	5	30	WT
skcm_tcga_pan_can_atlas_2018	TCGA-W3-AA1V	10	20	18	48	MUT
skcm_tcga_pan_can_atlas_2018	TCGA-EE-A181	4	12	6	22	WT
acc_tcga_pan_can_atlas_2018	TCGA-OR-A5LJ	8	8	6	22	WT
ucec_tcga_pan_can_atlas_2018	TCGA-EY-A1GI	0	1	0	1	WT
acc_tcga_pan_can_atlas_2018	TCGA-OR-A5LK	9	0	0	9	WT
ucec_tcga_pan_can_atlas_2018	TCGA-DF-A2KN	0	0	0	0	WT
acc_tcga_pan_can_atlas_2018	TCGA-OR-A5LL	5	10	7	22	WT
ucec_tcga_pan_can_atlas_2018	TCGA-BG-A222	2	3	2	7	WT
acc_tcga_pan_can_atlas_2018	TCGA-OR-A5LM	8	16	8	32	WT
skcm_tcga_pan_can_atlas_2018	TCGA-D3-A8GI	0	10	3	13	WT
brca_tcga_pan_can_atlas_2018	TCGA-AC-A23H	4	25	12	41	WT
acc_tcga_pan_can_atlas_2018	TCGA-OR-A5LO	5	13	6	24	WT
coadread_tcga_pan_can_atlas_2018	TCGA-CK-4951	1	1	3	5	WT
acc_tcga_pan_can_atlas_2018	TCGA-OR-A5LP	3	4	0	7	WT
skcm_tcga_pan_can_atlas_2018	TCGA-D3-A2JP	5	10	8	23	WT
ucec_tcga_pan_can_atlas_2018	TCGA-EO-A3AV	0	0	0	0	WT
coadread_tcga_pan_can_atlas_2018	TCGA-A6-2686	6	20	14	40	WT
coadread_tcga_pan_can_atlas_2018	TCGA-A6-2686	7	21	15	43	MUT
acc_tcga_pan_can_atlas_2018	TCGA-OR-A5LT	2	13	6	21	WT
acc_tcga_pan_can_atlas_2018	TCGA-OU-A5PI	2	4	0	6	WT
ucec_tcga_pan_can_atlas_2018	TCGA-BK-A6W3	0	0	0	0	WT
brca_tcga_pan_can_atlas_2018	TCGA-EW-A2FV	14	9	8	31	WT
acc_tcga_pan_can_atlas_2018	TCGA-PK-A5H9	1	1	0	2	WT
stad_tcga_pan_can_atlas_2018	TCGA-CG-5721	0	1	0	1	WT
acc_tcga_pan_can_atlas_2018	TCGA-PK-A5HA	9	6	5	20	WT
skcm_tcga_pan_can_atlas_2018	TCGA-D9-A6EC	10	20	8	38	WT
acc_tcga_pan_can_atlas_2018	TCGA-PK-A5HB	4	4	5	13	WT
ucs_tcga_pan_can_atlas_2018	TCGA-ND-A4WC	1	2	1	4	WT
blca_tcga_pan_can_atlas_2018	TCGA-2F-A9KO	10	18	17	45	MUT
skcm_tcga_pan_can_atlas_2018	TCGA-EE-A29E	7	8	5	20	WT
blca_tcga_pan_can_atlas_2018	TCGA-2F-A9KP	6	17	8	31	WT
blca_tcga_pan_can_atlas_2018	TCGA-DK-A6AW	2	1	0	3	WT
blca_tcga_pan_can_atlas_2018	TCGA-2F-A9KQ	3	5	3	11	WT
coadread_tcga_pan_can_atlas_2018	TCGA-A6-5665	0	1	0	1	WT
coadread_tcga_pan_can_atlas_2018	TCGA-A6-5665	0	1	0	1	WT
blca_tcga_pan_can_atlas_2018	TCGA-2F-A9KR	5	11	3	19	WT
blca_tcga_pan_can_atlas_2018	TCGA-2F-A9KT	6	27	10	43	MUT
ucec_tcga_pan_can_atlas_2018	TCGA-E6-A1M0	0	3	2	5	WT
blca_tcga_pan_can_atlas_2018	TCGA-2F-A9KW	14	29	13	56	MUT
coadread_tcga_pan_can_atlas_2018	TCGA-AA-3977	2	2	0	4	WT
blca_tcga_pan_can_atlas_2018	TCGA-4Z-AA7M	6	20	16	42	MUT
ucec_tcga_pan_can_atlas_2018	TCGA-EO-A3AY	1	1	1	3	WT
skcm_tcga_pan_can_atlas_2018	TCGA-D3-A8GM	3	10	10	23	WT
blca_tcga_pan_can_atlas_2018	TCGA-4Z-AA7O	3	4	4	11	WT
skcm_tcga_pan_can_atlas_2018	TCGA-GN-A266	1	16	5	22	WT
blca_tcga_pan_can_atlas_2018	TCGA-4Z-AA7Q	19	20	14	53	MUT
ucec_tcga_pan_can_atlas_2018	TCGA-EO-A3KX	0	1	0	1	WT
blca_tcga_pan_can_atlas_2018	TCGA-4Z-AA7R	8	24	17	49	MUT
coadread_tcga_pan_can_atlas_2018	TCGA-CA-6718	2	5	6	13	WT
blca_tcga_pan_can_atlas_2018	TCGA-4Z-AA7S	2	7	3	12	WT
ucec_tcga_pan_can_atlas_2018	TCGA-AJ-A5DW	0	0	1	1	WT
blca_tcga_pan_can_atlas_2018	TCGA-4Z-AA7W	20	25	23	68	MUT
skcm_tcga_pan_can_atlas_2018	TCGA-D3-A2JC	12	22	16	50	MUT
blca_tcga_pan_can_atlas_2018	TCGA-4Z-AA7Y	1	3	3	7	WT
stad_tcga_pan_can_atlas_2018	TCGA-BR-4184	0	8	10	18	WT
blca_tcga_pan_can_atlas_2018	TCGA-4Z-AA80	7	29	22	58	MUT
skcm_tcga_pan_can_atlas_2018	TCGA-EE-A29D	7	23	23	53	MUT
blca_tcga_pan_can_atlas_2018	TCGA-4Z-AA81	2	9	5	16	WT
brca_tcga_pan_can_atlas_2018	TCGA-D8-A27V	5	6	8	19	WT
blca_tcga_pan_can_atlas_2018	TCGA-4Z-AA82	2	21	13	36	WT
coadread_tcga_pan_can_atlas_2018	TCGA-AA-3510	0	0	0	0	WT
blca_tcga_pan_can_atlas_2018	TCGA-4Z-AA83	1	2	1	4	WT
stad_tcga_pan_can_atlas_2018	TCGA-HU-8602	0	1	1	2	WT
blca_tcga_pan_can_atlas_2018	TCGA-4Z-AA84	13	32	24	69	MUT
skcm_tcga_pan_can_atlas_2018	TCGA-EE-A2MR	0	0	2	2	WT
blca_tcga_pan_can_atlas_2018	TCGA-4Z-AA86	14	18	16	48	MUT
skcm_tcga_pan_can_atlas_2018	TCGA-ER-A19P	0	0	0	0	WT
blca_tcga_pan_can_atlas_2018	TCGA-4Z-AA87	7	29	22	58	MUT
skcm_tcga_pan_can_atlas_2018	TCGA-YD-A9TA	14	29	25	68	MUT
blca_tcga_pan_can_atlas_2018	TCGA-4Z-AA89	2	14	12	28	WT
hnsc_tcga_pan_can_atlas_2018	TCGA-F7-A624	1	3	2	6	WT
blca_tcga_pan_can_atlas_2018	TCGA-5N-A9KI	5	15	11	31	WT
skcm_tcga_pan_can_atlas_2018	TCGA-EE-A3AA	0	12	17	29	WT
blca_tcga_pan_can_atlas_2018	TCGA-5N-A9KM	12	12	6	30	WT
ucec_tcga_pan_can_atlas_2018	TCGA-D1-A16X	0	0	1	1	WT
blca_tcga_pan_can_atlas_2018	TCGA-BL-A13I	2	2	1	5	WT
ucec_tcga_pan_can_atlas_2018	TCGA-AJ-A3BH	2	4	3	9	WT
blca_tcga_pan_can_atlas_2018	TCGA-BL-A13J	20	14	13	47	MUT
blca_tcga_pan_can_atlas_2018	TCGA-BL-A13J	12	24	15	51	MUT
blca_tcga_pan_can_atlas_2018	TCGA-BL-A13J	14	25	15	54	MUT
stad_tcga_pan_can_atlas_2018	TCGA-BR-8487	0	2	1	3	WT
blca_tcga_pan_can_atlas_2018	TCGA-BL-A3JM	3	7	1	11	WT
skcm_tcga_pan_can_atlas_2018	TCGA-BF-A1Q0	7	27	18	52	MUT
blca_tcga_pan_can_atlas_2018	TCGA-BL-A5ZZ	3	7	4	14	WT
stad_tcga_pan_can_atlas_2018	TCGA-BR-7851	1	0	2	3	WT
blca_tcga_pan_can_atlas_2018	TCGA-BT-A0S7	19	13	1	33	WT
blca_tcga_pan_can_atlas_2018	TCGA-KQ-A41N	11	13	14	38	WT
blca_tcga_pan_can_atlas_2018	TCGA-BT-A0YX	4	6	6	16	WT
coadread_tcga_pan_can_atlas_2018	TCGA-WS-AB45	0	6	3	9	WT
blca_tcga_pan_can_atlas_2018	TCGA-BT-A20J	10	25	21	56	MUT
coadread_tcga_pan_can_atlas_2018	TCGA-AG-3892	0	0	0	0	WT
blca_tcga_pan_can_atlas_2018	TCGA-BT-A20N	19	32	20	71	MUT
skcm_tcga_pan_can_atlas_2018	TCGA-FR-A8YC	1	11	10	22	WT
blca_tcga_pan_can_atlas_2018	TCGA-BT-A20O	2	12	5	19	WT
skcm_tcga_pan_can_atlas_2018	TCGA-GN-A26C	11	12	14	37	WT
blca_tcga_pan_can_atlas_2018	TCGA-BT-A20P	5	3	4	12	WT
skcm_tcga_pan_can_atlas_2018	TCGA-EE-A2MS	13	26	20	59	MUT
blca_tcga_pan_can_atlas_2018	TCGA-BT-A20Q	3	6	4	13	WT
coadread_tcga_pan_can_atlas_2018	TCGA-AA-3864	1	1	1	3	WT
blca_tcga_pan_can_atlas_2018	TCGA-BT-A20R	12	20	16	48	MUT
coadread_tcga_pan_can_atlas_2018	TCGA-A6-5661	0	0	0	0	WT
coadread_tcga_pan_can_atlas_2018	TCGA-A6-5661	1	4	3	8	WT
blca_tcga_pan_can_atlas_2018	TCGA-BT-A20T	12	11	22	45	MUT
blca_tcga_pan_can_atlas_2018	TCGA-BT-A20U	3	4	3	10	WT
skcm_tcga_pan_can_atlas_2018	TCGA-Z2-A8RT	12	22	11	45	MUT
blca_tcga_pan_can_atlas_2018	TCGA-BT-A20V	5	26	16	47	MUT
coadread_tcga_pan_can_atlas_2018	TCGA-NH-A5IV	2	2	5	9	WT
blca_tcga_pan_can_atlas_2018	TCGA-BT-A20W	4	23	18	45	MUT
coadread_tcga_pan_can_atlas_2018	TCGA-AZ-6598	0	1	0	1	WT
blca_tcga_pan_can_atlas_2018	TCGA-BT-A20X	8	18	10	36	WT
skcm_tcga_pan_can_atlas_2018	TCGA-GF-A6C9	4	15	18	37	WT
blca_tcga_pan_can_atlas_2018	TCGA-BT-A2LA	13	19	8	40	WT
coadread_tcga_pan_can_atlas_2018	TCGA-AA-3947	0	0	2	2	WT
blca_tcga_pan_can_atlas_2018	TCGA-BT-A2LB	6	9	7	22	WT
stad_tcga_pan_can_atlas_2018	TCGA-BR-4361	1	0	2	3	WT
stad_tcga_pan_can_atlas_2018	TCGA-HU-A4GX	2	4	3	9	WT
blca_tcga_pan_can_atlas_2018	TCGA-BT-A3PH	7	12	7	26	WT
skcm_tcga_pan_can_atlas_2018	TCGA-EE-A29L	6	16	11	33	WT
blca_tcga_pan_can_atlas_2018	TCGA-BT-A3PJ	8	23	15	46	MUT
stad_tcga_pan_can_atlas_2018	TCGA-CD-A4MG	2	10	6	18	WT
blca_tcga_pan_can_atlas_2018	TCGA-BT-A3PK	20	12	15	47	MUT
skcm_tcga_pan_can_atlas_2018	TCGA-EE-A2MD	8	9	4	21	WT
blca_tcga_pan_can_atlas_2018	TCGA-BT-A42C	10	32	31	73	MUT
stad_tcga_pan_can_atlas_2018	TCGA-VQ-A91D	2	1	3	6	WT
blca_tcga_pan_can_atlas_2018	TCGA-BT-A42E	20	21	14	55	MUT
skcm_tcga_pan_can_atlas_2018	TCGA-EE-A183	4	13	9	26	WT
blca_tcga_pan_can_atlas_2018	TCGA-BT-A42F	0	0	3	3	WT
stad_tcga_pan_can_atlas_2018	TCGA-HU-A4GN	0	2	0	2	WT
blca_tcga_pan_can_atlas_2018	TCGA-C4-A0EZ	3	15	7	25	WT
skcm_tcga_pan_can_atlas_2018	TCGA-DA-A1IB	0	0	0	0	WT
coadread_tcga_pan_can_atlas_2018	TCGA-AA-3715	1	1	2	4	WT
blca_tcga_pan_can_atlas_2018	TCGA-C4-A0F6	13	13	9	35	WT
skcm_tcga_pan_can_atlas_2018	TCGA-D3-A3CE	7	10	10	27	WT
blca_tcga_pan_can_atlas_2018	TCGA-CF-A1HR	4	21	18	43	MUT
coadread_tcga_pan_can_atlas_2018	TCGA-AA-3492	1	1	1	3	WT
blca_tcga_pan_can_atlas_2018	TCGA-CF-A1HS	15	21	23	59	MUT
luad_tcga_pan_can_atlas_2018	TCGA-44-7670	15	28	15	58	MUT
blca_tcga_pan_can_atlas_2018	TCGA-CF-A27C	4	6	5	15	WT
coadread_tcga_pan_can_atlas_2018	TCGA-G4-6320	4	10	7	21	WT
blca_tcga_pan_can_atlas_2018	TCGA-CF-A3MF	0	5	2	7	WT
skcm_tcga_pan_can_atlas_2018	TCGA-EE-A2M5	2	4	4	10	WT
blca_tcga_pan_can_atlas_2018	TCGA-CF-A3MG	7	9	6	22	WT
coadread_tcga_pan_can_atlas_2018	TCGA-G4-6588	0	1	0	1	WT
blca_tcga_pan_can_atlas_2018	TCGA-CF-A3MH	4	5	1	10	WT
skcm_tcga_pan_can_atlas_2018	TCGA-EE-A29M	13	6	5	24	WT
blca_tcga_pan_can_atlas_2018	TCGA-CF-A3MI	3	11	8	22	WT
skcm_tcga_pan_can_atlas_2018	TCGA-EE-A3AG	8	23	15	46	MUT
blca_tcga_pan_can_atlas_2018	TCGA-CF-A47S	6	6	3	15	WT
skcm_tcga_pan_can_atlas_2018	TCGA-EE-A2GC	3	8	7	18	WT
blca_tcga_pan_can_atlas_2018	TCGA-CF-A47T	2	3	1	6	WT
coadread_tcga_pan_can_atlas_2018	TCGA-AA-3663	2	1	1	4	WT
blca_tcga_pan_can_atlas_2018	TCGA-CF-A47V	1	4	2	7	WT
skcm_tcga_pan_can_atlas_2018	TCGA-EE-A3JD	0	0	2	2	WT
blca_tcga_pan_can_atlas_2018	TCGA-CF-A47W	0	0	0	0	WT
coadread_tcga_pan_can_atlas_2018	TCGA-A6-6781	1	2	2	5	WT
coadread_tcga_pan_can_atlas_2018	TCGA-A6-6781	1	0	2	3	WT
coadread_tcga_pan_can_atlas_2018	TCGA-A6-6781	0	0	0	0	WT
blca_tcga_pan_can_atlas_2018	TCGA-CF-A47X	2	11	9	22	WT
blca_tcga_pan_can_atlas_2018	TCGA-CF-A47Y	1	0	0	1	WT
blca_tcga_pan_can_atlas_2018	TCGA-CF-A5U8	0	3	0	3	WT
stad_tcga_pan_can_atlas_2018	TCGA-BR-6852	2	4	2	8	WT
blca_tcga_pan_can_atlas_2018	TCGA-CF-A5UA	5	10	6	21	WT
ucec_tcga_pan_can_atlas_2018	TCGA-FI-A2F4	0	1	0	1	WT
blca_tcga_pan_can_atlas_2018	TCGA-CF-A7I0	5	2	4	11	WT
coadread_tcga_pan_can_atlas_2018	TCGA-AA-3811	15	19	9	43	MUT
blca_tcga_pan_can_atlas_2018	TCGA-CF-A8HX	7	4	4	15	WT
ucec_tcga_pan_can_atlas_2018	TCGA-B5-A11N	3	1	1	5	WT
blca_tcga_pan_can_atlas_2018	TCGA-CF-A8HY	11	12	6	29	WT
skcm_tcga_pan_can_atlas_2018	TCGA-EE-A2GO	5	7	10	22	WT
blca_tcga_pan_can_atlas_2018	TCGA-CF-A9FF	3	6	3	12	WT
ov_tcga_pan_can_atlas_2018	TCGA-09-2044	22	30	25	77	MUT
blca_tcga_pan_can_atlas_2018	TCGA-CF-A9FH	6	3	0	9	WT
cesc_tcga_pan_can_atlas_2018	TCGA-FU-A3HZ	0	0	2	2	WT
blca_tcga_pan_can_atlas_2018	TCGA-CF-A9FL	1	6	6	13	WT
cesc_tcga_pan_can_atlas_2018	TCGA-JW-A5VL	3	7	9	19	WT
blca_tcga_pan_can_atlas_2018	TCGA-CU-A0YN	12	14	7	33	WT
coadread_tcga_pan_can_atlas_2018	TCGA-G4-6628	0	0	2	2	WT
blca_tcga_pan_can_atlas_2018	TCGA-CU-A0YO	9	14	14	37	WT
skcm_tcga_pan_can_atlas_2018	TCGA-EE-A3AC	3	4	0	7	WT
blca_tcga_pan_can_atlas_2018	TCGA-CU-A0YR	15	34	16	65	MUT
coadread_tcga_pan_can_atlas_2018	TCGA-5M-AAT6	3	2	1	6	WT
blca_tcga_pan_can_atlas_2018	TCGA-CU-A3KJ	8	20	16	44	MUT
acc_tcga_pan_can_atlas_2018	TCGA-OR-A5KB	15	13	10	38	WT
blca_tcga_pan_can_atlas_2018	TCGA-CU-A3QU	15	13	8	36	WT
skcm_tcga_pan_can_atlas_2018	TCGA-FS-A1ZG	4	4	1	9	WT
blca_tcga_pan_can_atlas_2018	TCGA-CU-A3YL	7	5	4	16	WT
skcm_tcga_pan_can_atlas_2018	TCGA-EE-A20F	9	16	13	38	WT
blca_tcga_pan_can_atlas_2018	TCGA-CU-A5W6	8	14	15	37	WT
skcm_tcga_pan_can_atlas_2018	TCGA-EE-A3J5	6	6	4	16	WT
blca_tcga_pan_can_atlas_2018	TCGA-CU-A72E	1	8	3	12	WT
luad_tcga_pan_can_atlas_2018	TCGA-44-5644	21	31	31	83	MUT
blca_tcga_pan_can_atlas_2018	TCGA-DK-A1A3	7	18	15	40	WT
coadread_tcga_pan_can_atlas_2018	TCGA-G4-6302	0	0	0	0	WT
blca_tcga_pan_can_atlas_2018	TCGA-DK-A1A5	9	22	10	41	WT
sarc_tcga_pan_can_atlas_2018	TCGA-QC-A7B5	4	11	7	22	WT
skcm_tcga_pan_can_atlas_2018	TCGA-EE-A2GR	1	12	6	19	WT
blca_tcga_pan_can_atlas_2018	TCGA-DK-A1A7	10	33	18	61	MUT
luad_tcga_pan_can_atlas_2018	TCGA-44-3918	15	28	18	61	MUT
luad_tcga_pan_can_atlas_2018	TCGA-44-3918	0	0	0	0	WT
luad_tcga_pan_can_atlas_2018	TCGA-44-3918	13	29	21	63	MUT
blca_tcga_pan_can_atlas_2018	TCGA-DK-A1AA	1	3	1	5	WT
blca_tcga_pan_can_atlas_2018	TCGA-DK-A1AB	4	5	0	9	WT
blca_tcga_pan_can_atlas_2018	TCGA-DK-A1AC	9	30	21	60	MUT
coadread_tcga_pan_can_atlas_2018	TCGA-AD-6889	0	0	1	1	WT
blca_tcga_pan_can_atlas_2018	TCGA-DK-A1AD	6	23	24	53	MUT
skcm_tcga_pan_can_atlas_2018	TCGA-EE-A2MJ	8	9	15	32	WT
blca_tcga_pan_can_atlas_2018	TCGA-DK-A1AE	0	4	12	16	WT
stad_tcga_pan_can_atlas_2018	TCGA-BR-A4QL	2	2	2	6	WT
blca_tcga_pan_can_atlas_2018	TCGA-DK-A1AF	0	0	0	0	WT
esca_tcga_pan_can_atlas_2018	TCGA-L5-A4OI	1	3	3	7	WT
skcm_tcga_pan_can_atlas_2018	TCGA-ER-A193	6	7	5	18	WT
blca_tcga_pan_can_atlas_2018	TCGA-DK-A2HX	2	19	14	35	WT
skcm_tcga_pan_can_atlas_2018	TCGA-EE-A2GT	4	5	4	13	WT
blca_tcga_pan_can_atlas_2018	TCGA-DK-A2I1	6	23	12	41	WT
stad_tcga_pan_can_atlas_2018	TCGA-HU-A4GQ	0	2	2	4	WT
blca_tcga_pan_can_atlas_2018	TCGA-K4-A54R	12	9	14	35	WT
blca_tcga_pan_can_atlas_2018	TCGA-DK-A2I4	11	18	15	44	MUT
hnsc_tcga_pan_can_atlas_2018	TCGA-CN-6010	10	25	15	50	MUT
stad_tcga_pan_can_atlas_2018	TCGA-BR-6566	0	1	2	3	WT
blca_tcga_pan_can_atlas_2018	TCGA-DK-A3IK	12	25	10	47	MUT
skcm_tcga_pan_can_atlas_2018	TCGA-GN-A8LK	11	22	22	55	MUT
blca_tcga_pan_can_atlas_2018	TCGA-DK-A3IL	7	7	5	19	WT
skcm_tcga_pan_can_atlas_2018	TCGA-ER-A19F	3	5	6	14	WT
coadread_tcga_pan_can_atlas_2018	TCGA-F4-6570	1	2	2	5	WT
coadread_tcga_pan_can_atlas_2018	TCGA-AA-A01R	1	6	5	12	WT
blca_tcga_pan_can_atlas_2018	TCGA-DK-A3IQ	14	12	11	37	WT
skcm_tcga_pan_can_atlas_2018	TCGA-BF-A1PZ	3	7	4	14	WT
blca_tcga_pan_can_atlas_2018	TCGA-DK-A3IS	3	14	8	25	WT
coadread_tcga_pan_can_atlas_2018	TCGA-D5-6928	0	0	1	1	WT
blca_tcga_pan_can_atlas_2018	TCGA-DK-A3IT	5	15	6	26	WT
stad_tcga_pan_can_atlas_2018	TCGA-CG-5723	1	2	1	4	WT
skcm_tcga_pan_can_atlas_2018	TCGA-EE-A3AD	7	19	10	36	WT
skcm_tcga_pan_can_atlas_2018	TCGA-DA-A95Z	2	12	14	28	WT
blca_tcga_pan_can_atlas_2018	TCGA-DK-A3WW	2	2	1	5	WT
lusc_tcga_pan_can_atlas_2018	TCGA-90-A4ED	7	7	7	21	WT
blca_tcga_pan_can_atlas_2018	TCGA-DK-A3WX	10	8	5	23	WT
ucec_tcga_pan_can_atlas_2018	TCGA-AX-A2HJ	3	4	2	9	WT
blca_tcga_pan_can_atlas_2018	TCGA-DK-A3WY	0	0	0	0	WT
luad_tcga_pan_can_atlas_2018	TCGA-55-8506	8	24	15	47	MUT
blca_tcga_pan_can_atlas_2018	TCGA-DK-A3X1	9	23	11	43	MUT
ucec_tcga_pan_can_atlas_2018	TCGA-BS-A0UJ	0	0	0	0	WT
blca_tcga_pan_can_atlas_2018	TCGA-DK-A3X2	7	15	9	31	WT
ucec_tcga_pan_can_atlas_2018	TCGA-QF-A5YS	0	0	1	1	WT
blca_tcga_pan_can_atlas_2018	TCGA-DK-A6AV	12	19	26	57	MUT
skcm_tcga_pan_can_atlas_2018	TCGA-D3-A3C8	0	1	1	2	WT
skcm_tcga_pan_can_atlas_2018	TCGA-EE-A2GI	6	17	9	32	WT
blca_tcga_pan_can_atlas_2018	TCGA-DK-A6B0	0	2	0	2	WT
ucec_tcga_pan_can_atlas_2018	TCGA-D1-A167	2	2	2	6	WT
blca_tcga_pan_can_atlas_2018	TCGA-DK-A6B1	3	9	6	18	WT
luad_tcga_pan_can_atlas_2018	TCGA-05-4382	0	8	14	22	WT
blca_tcga_pan_can_atlas_2018	TCGA-DK-A6B5	23	13	8	44	MUT
coadread_tcga_pan_can_atlas_2018	TCGA-AD-6895	1	1	1	3	WT
blca_tcga_pan_can_atlas_2018	TCGA-DK-A6B6	11	14	7	32	WT
hnsc_tcga_pan_can_atlas_2018	TCGA-D6-6516	4	12	8	24	WT
blca_tcga_pan_can_atlas_2018	TCGA-DK-AA6L	8	20	21	49	MUT
skcm_tcga_pan_can_atlas_2018	TCGA-EB-A41A	3	6	2	11	WT
blca_tcga_pan_can_atlas_2018	TCGA-DK-AA6M	5	7	4	16	WT
skcm_tcga_pan_can_atlas_2018	TCGA-DA-A1I1	4	7	6	17	WT
skcm_tcga_pan_can_atlas_2018	TCGA-FS-A1ZZ	3	6	4	13	WT
blca_tcga_pan_can_atlas_2018	TCGA-DK-AA6Q	12	6	6	24	WT
skcm_tcga_pan_can_atlas_2018	TCGA-3N-A9WC	11	17	12	40	WT
blca_tcga_pan_can_atlas_2018	TCGA-DK-AA6R	20	21	23	64	MUT
skcm_tcga_pan_can_atlas_2018	TCGA-D3-A8GL	3	9	2	14	WT
blca_tcga_pan_can_atlas_2018	TCGA-DK-AA6S	12	27	16	55	MUT
skcm_tcga_pan_can_atlas_2018	TCGA-ER-A19B	5	12	8	25	WT
blca_tcga_pan_can_atlas_2018	TCGA-DK-AA6T	4	7	5	16	WT
luad_tcga_pan_can_atlas_2018	TCGA-44-2656	14	23	15	52	MUT
luad_tcga_pan_can_atlas_2018	TCGA-44-2656	11	15	16	42	MUT
luad_tcga_pan_can_atlas_2018	TCGA-44-2656	0	0	0	0	WT
luad_tcga_pan_can_atlas_2018	TCGA-44-2656	16	18	15	49	MUT
blca_tcga_pan_can_atlas_2018	TCGA-DK-AA6U	5	26	16	47	MUT
blca_tcga_pan_can_atlas_2018	TCGA-DK-AA6W	12	22	28	62	MUT
blca_tcga_pan_can_atlas_2018	TCGA-DK-AA6X	8	6	5	19	WT
blca_tcga_pan_can_atlas_2018	TCGA-DK-AA71	4	10	3	17	WT
ucec_tcga_pan_can_atlas_2018	TCGA-AX-A2HA	0	0	0	0	WT
blca_tcga_pan_can_atlas_2018	TCGA-DK-AA74	18	14	10	42	MUT
ucec_tcga_pan_can_atlas_2018	TCGA-D1-A15X	0	0	0	0	WT
blca_tcga_pan_can_atlas_2018	TCGA-DK-AA75	4	17	13	34	WT
skcm_tcga_pan_can_atlas_2018	TCGA-FR-A7U9	7	7	6	20	WT
blca_tcga_pan_can_atlas_2018	TCGA-DK-AA76	10	23	17	50	MUT
skcm_tcga_pan_can_atlas_2018	TCGA-EE-A2GN	6	28	11	45	MUT
blca_tcga_pan_can_atlas_2018	TCGA-DK-AA77	9	10	8	27	WT
coadread_tcga_pan_can_atlas_2018	TCGA-AA-A022	2	3	2	7	WT
blca_tcga_pan_can_atlas_2018	TCGA-E5-A2PC	8	7	8	23	WT
coadread_tcga_pan_can_atlas_2018	TCGA-AD-5900	0	2	4	6	WT
cesc_tcga_pan_can_atlas_2018	TCGA-EA-A410	1	1	1	3	WT
blca_tcga_pan_can_atlas_2018	TCGA-E5-A4U1	7	19	8	34	WT
ucec_tcga_pan_can_atlas_2018	TCGA-A5-A0VP	0	0	0	0	WT
blca_tcga_pan_can_atlas_2018	TCGA-E7-A3X6	9	7	5	21	WT
stad_tcga_pan_can_atlas_2018	TCGA-BR-4362	0	0	0	0	WT
blca_tcga_pan_can_atlas_2018	TCGA-E7-A3Y1	3	4	1	8	WT
ucec_tcga_pan_can_atlas_2018	TCGA-A5-A0GP	0	0	0	0	WT
blca_tcga_pan_can_atlas_2018	TCGA-E7-A4IJ	14	23	11	48	MUT
skcm_tcga_pan_can_atlas_2018	TCGA-FS-A1ZK	15	23	7	45	MUT
blca_tcga_pan_can_atlas_2018	TCGA-E7-A4XJ	1	0	2	3	WT
skcm_tcga_pan_can_atlas_2018	TCGA-W3-AA1R	11	15	12	38	WT
blca_tcga_pan_can_atlas_2018	TCGA-E7-A519	2	0	1	3	WT
skcm_tcga_pan_can_atlas_2018	TCGA-D3-A1Q3	3	6	3	12	WT
blca_tcga_pan_can_atlas_2018	TCGA-E7-A541	2	20	18	40	WT
stad_tcga_pan_can_atlas_2018	TCGA-HU-A4G9	0	0	0	0	WT
blca_tcga_pan_can_atlas_2018	TCGA-E7-A5KE	8	17	15	40	WT
stad_tcga_pan_can_atlas_2018	TCGA-BR-8078	0	4	2	6	WT
blca_tcga_pan_can_atlas_2018	TCGA-E7-A5KF	4	4	6	14	WT
coadread_tcga_pan_can_atlas_2018	TCGA-AD-A5EJ	0	1	0	1	WT
blca_tcga_pan_can_atlas_2018	TCGA-E7-A677	4	3	3	10	WT
skcm_tcga_pan_can_atlas_2018	TCGA-D3-A3C7	7	8	7	22	WT
blca_tcga_pan_can_atlas_2018	TCGA-E7-A678	0	0	0	0	WT
stad_tcga_pan_can_atlas_2018	TCGA-HU-A4GH	9	21	21	51	MUT
blca_tcga_pan_can_atlas_2018	TCGA-E7-A6MD	11	19	15	45	MUT
esca_tcga_pan_can_atlas_2018	TCGA-L5-A8NM	1	1	1	3	WT
blca_tcga_pan_can_atlas_2018	TCGA-E7-A6ME	9	7	4	20	WT
skcm_tcga_pan_can_atlas_2018	TCGA-D3-A2J6	19	12	10	41	WT
blca_tcga_pan_can_atlas_2018	TCGA-E7-A6MF	0	0	1	1	WT
stad_tcga_pan_can_atlas_2018	TCGA-BR-8361	5	11	10	26	WT
blca_tcga_pan_can_atlas_2018	TCGA-E7-A7DU	1	13	3	17	WT
skcm_tcga_pan_can_atlas_2018	TCGA-BF-A1PU	9	6	5	20	WT
blca_tcga_pan_can_atlas_2018	TCGA-E7-A7DV	11	26	22	59	MUT
blca_tcga_pan_can_atlas_2018	TCGA-MV-A51V	3	25	11	39	WT
blca_tcga_pan_can_atlas_2018	TCGA-E7-A7PW	11	21	20	52	MUT
lusc_tcga_pan_can_atlas_2018	TCGA-21-1079	9	23	11	43	MUT
blca_tcga_pan_can_atlas_2018	TCGA-E7-A7XN	5	4	1	10	WT
skcm_tcga_pan_can_atlas_2018	TCGA-YD-A89C	1	5	6	12	WT
blca_tcga_pan_can_atlas_2018	TCGA-E7-A85H	16	32	30	78	MUT
coadread_tcga_pan_can_atlas_2018	TCGA-AD-6964	1	1	2	4	WT
blca_tcga_pan_can_atlas_2018	TCGA-E7-A8O7	3	3	3	9	WT
coadread_tcga_pan_can_atlas_2018	TCGA-CK-5916	1	2	0	3	WT
blca_tcga_pan_can_atlas_2018	TCGA-E7-A97P	6	8	6	20	WT
luad_tcga_pan_can_atlas_2018	TCGA-78-7155	21	31	21	73	MUT
blca_tcga_pan_can_atlas_2018	TCGA-E7-A97Q	14	17	13	44	MUT
skcm_tcga_pan_can_atlas_2018	TCGA-EB-A431	11	20	20	51	MUT
blca_tcga_pan_can_atlas_2018	TCGA-FD-A3B3	13	11	8	32	WT
luad_tcga_pan_can_atlas_2018	TCGA-55-7994	18	22	18	58	MUT
blca_tcga_pan_can_atlas_2018	TCGA-FD-A3B4	7	15	14	36	WT
luad_tcga_pan_can_atlas_2018	TCGA-L9-A7SV	10	21	18	49	MUT
blca_tcga_pan_can_atlas_2018	TCGA-FD-A3B5	15	18	21	54	MUT
coadread_tcga_pan_can_atlas_2018	TCGA-CM-5861	0	1	0	1	WT
blca_tcga_pan_can_atlas_2018	TCGA-FD-A3B6	9	14	16	39	WT
stad_tcga_pan_can_atlas_2018	TCGA-HU-A4G8	1	2	3	6	WT
blca_tcga_pan_can_atlas_2018	TCGA-FD-A3B7	36	24	15	75	MUT
blca_tcga_pan_can_atlas_2018	TCGA-YC-A89H	2	4	2	8	WT
blca_tcga_pan_can_atlas_2018	TCGA-FD-A3B8	0	0	0	0	WT
stad_tcga_pan_can_atlas_2018	TCGA-BR-8591	2	2	1	5	WT
blca_tcga_pan_can_atlas_2018	TCGA-FD-A3N5	6	18	14	38	WT
stad_tcga_pan_can_atlas_2018	TCGA-CG-4442	0	0	0	0	WT
blca_tcga_pan_can_atlas_2018	TCGA-FD-A3N6	2	5	2	9	WT
stad_tcga_pan_can_atlas_2018	TCGA-BR-4201	10	3	3	16	WT
blca_tcga_pan_can_atlas_2018	TCGA-FD-A3NA	6	17	11	34	WT
luad_tcga_pan_can_atlas_2018	TCGA-MN-A4N4	9	25	21	55	MUT
blca_tcga_pan_can_atlas_2018	TCGA-FD-A3SJ	12	33	32	77	MUT
luad_tcga_pan_can_atlas_2018	TCGA-86-8073	12	13	8	33	WT
blca_tcga_pan_can_atlas_2018	TCGA-FD-A3SL	14	12	17	43	MUT
ucec_tcga_pan_can_atlas_2018	TCGA-EY-A549	0	1	0	1	WT
blca_tcga_pan_can_atlas_2018	TCGA-FD-A3SM	3	4	0	7	WT
ucec_tcga_pan_can_atlas_2018	TCGA-DF-A2KV	0	0	1	1	WT
blca_tcga_pan_can_atlas_2018	TCGA-FD-A3SN	17	11	9	37	WT
stad_tcga_pan_can_atlas_2018	TCGA-VQ-A8PP	2	2	0	4	WT
blca_tcga_pan_can_atlas_2018	TCGA-FD-A3SO	8	9	2	19	WT
lihc_tcga_pan_can_atlas_2018	TCGA-UB-A7MB	8	14	7	29	WT
blca_tcga_pan_can_atlas_2018	TCGA-FD-A3SP	11	14	9	34	WT
ucec_tcga_pan_can_atlas_2018	TCGA-SJ-A6ZI	2	2	0	4	WT
blca_tcga_pan_can_atlas_2018	TCGA-FD-A3SQ	7	8	7	22	WT
stad_tcga_pan_can_atlas_2018	TCGA-HU-A4GU	15	23	20	58	MUT
blca_tcga_pan_can_atlas_2018	TCGA-FD-A3SR	8	24	10	42	MUT
skcm_tcga_pan_can_atlas_2018	TCGA-EE-A2MM	5	10	3	18	WT
blca_tcga_pan_can_atlas_2018	TCGA-FD-A3SS	14	9	12	35	WT
stad_tcga_pan_can_atlas_2018	TCGA-HF-A5NB	1	4	3	8	WT
ucec_tcga_pan_can_atlas_2018	TCGA-BS-A0TC	1	1	1	3	WT
blca_tcga_pan_can_atlas_2018	TCGA-FD-A43P	9	27	20	56	MUT
cesc_tcga_pan_can_atlas_2018	TCGA-Q1-A73O	0	2	0	2	WT
blca_tcga_pan_can_atlas_2018	TCGA-FD-A43U	10	6	9	25	WT
stad_tcga_pan_can_atlas_2018	TCGA-BR-4292	3	4	4	11	WT
blca_tcga_pan_can_atlas_2018	TCGA-FD-A43X	3	11	4	18	WT
skcm_tcga_pan_can_atlas_2018	TCGA-EE-A2A2	6	10	10	26	WT
blca_tcga_pan_can_atlas_2018	TCGA-FD-A43Y	19	15	10	44	MUT
skcm_tcga_pan_can_atlas_2018	TCGA-D3-A5GO	2	13	4	19	WT
blca_tcga_pan_can_atlas_2018	TCGA-FD-A5BR	10	11	7	28	WT
stad_tcga_pan_can_atlas_2018	TCGA-MX-A5UJ	0	1	0	1	WT
blca_tcga_pan_can_atlas_2018	TCGA-FD-A5BS	0	0	1	1	WT
stad_tcga_pan_can_atlas_2018	TCGA-BR-7703	4	2	6	12	WT
blca_tcga_pan_can_atlas_2018	TCGA-FD-A5BT	11	9	14	34	WT
luad_tcga_pan_can_atlas_2018	TCGA-05-4396	7	8	1	16	WT
blca_tcga_pan_can_atlas_2018	TCGA-FD-A5BU	6	7	6	19	WT
blca_tcga_pan_can_atlas_2018	TCGA-FD-A5BV	17	11	11	39	WT
ucec_tcga_pan_can_atlas_2018	TCGA-AX-A3FT	0	1	1	2	WT
blca_tcga_pan_can_atlas_2018	TCGA-FD-A5BX	3	5	2	10	WT
stad_tcga_pan_can_atlas_2018	TCGA-D7-A6EY	1	5	2	8	WT
blca_tcga_pan_can_atlas_2018	TCGA-FD-A5BY	17	17	10	44	MUT
stad_tcga_pan_can_atlas_2018	TCGA-CG-5728	0	2	1	3	WT
blca_tcga_pan_can_atlas_2018	TCGA-FD-A5BZ	8	24	12	44	MUT
skcm_tcga_pan_can_atlas_2018	TCGA-D3-A2JO	8	14	10	32	WT
blca_tcga_pan_can_atlas_2018	TCGA-FD-A5C0	10	18	6	34	WT
ucec_tcga_pan_can_atlas_2018	TCGA-AJ-A3BG	0	0	0	0	WT
blca_tcga_pan_can_atlas_2018	TCGA-FD-A5C1	0	3	6	9	WT
stad_tcga_pan_can_atlas_2018	TCGA-BR-7707	1	1	1	3	WT
blca_tcga_pan_can_atlas_2018	TCGA-FD-A62N	24	20	9	53	MUT
skcm_tcga_pan_can_atlas_2018	TCGA-IH-A3EA	3	5	10	18	WT
blca_tcga_pan_can_atlas_2018	TCGA-FD-A62O	4	7	1	12	WT
skcm_tcga_pan_can_atlas_2018	TCGA-QB-AA9O	8	20	15	43	MUT
blca_tcga_pan_can_atlas_2018	TCGA-FD-A62P	4	23	16	43	MUT
skcm_tcga_pan_can_atlas_2018	TCGA-DA-A1HV	11	14	16	41	WT
blca_tcga_pan_can_atlas_2018	TCGA-FD-A62S	13	13	6	32	WT
stad_tcga_pan_can_atlas_2018	TCGA-HU-A4GT	1	4	3	8	WT
blca_tcga_pan_can_atlas_2018	TCGA-FD-A6TA	8	13	4	25	WT
skcm_tcga_pan_can_atlas_2018	TCGA-FS-A1ZP	2	6	3	11	WT
blca_tcga_pan_can_atlas_2018	TCGA-FD-A6TB	10	10	2	22	WT
brca_tcga_pan_can_atlas_2018	TCGA-BH-A18G	3	4	4	11	WT
blca_tcga_pan_can_atlas_2018	TCGA-FD-A6TC	10	24	20	54	MUT
stad_tcga_pan_can_atlas_2018	TCGA-VQ-A8PT	1	1	0	2	WT
blca_tcga_pan_can_atlas_2018	TCGA-FD-A6TD	10	16	10	36	WT
skcm_tcga_pan_can_atlas_2018	TCGA-EE-A3AE	6	11	5	22	WT
blca_tcga_pan_can_atlas_2018	TCGA-FD-A6TE	11	16	8	35	WT
luad_tcga_pan_can_atlas_2018	TCGA-86-A4JF	7	4	5	16	WT
blca_tcga_pan_can_atlas_2018	TCGA-FD-A6TF	10	23	28	61	MUT
skcm_tcga_pan_can_atlas_2018	TCGA-W3-A824	0	2	1	3	WT
blca_tcga_pan_can_atlas_2018	TCGA-FD-A6TG	2	29	18	49	MUT
ucec_tcga_pan_can_atlas_2018	TCGA-A5-A2K3	1	2	4	7	WT
blca_tcga_pan_can_atlas_2018	TCGA-FD-A6TH	9	18	8	35	WT
skcm_tcga_pan_can_atlas_2018	TCGA-D3-A2JD	2	14	12	28	WT
blca_tcga_pan_can_atlas_2018	TCGA-FD-A6TI	0	16	13	29	WT
skcm_tcga_pan_can_atlas_2018	TCGA-FS-A1ZB	5	6	6	17	WT
blca_tcga_pan_can_atlas_2018	TCGA-FD-A6TK	18	24	21	63	MUT
coadread_tcga_pan_can_atlas_2018	TCGA-EI-6882	1	1	1	3	WT
blca_tcga_pan_can_atlas_2018	TCGA-FJ-A3Z7	10	31	21	62	MUT
skcm_tcga_pan_can_atlas_2018	TCGA-WE-AAA0	6	7	8	21	WT
blca_tcga_pan_can_atlas_2018	TCGA-FJ-A3Z9	1	2	2	5	WT
coadread_tcga_pan_can_atlas_2018	TCGA-D5-6930	0	0	0	0	WT
blca_tcga_pan_can_atlas_2018	TCGA-FJ-A3ZE	16	16	13	45	MUT
skcm_tcga_pan_can_atlas_2018	TCGA-EE-A182	2	6	3	11	WT
blca_tcga_pan_can_atlas_2018	TCGA-FJ-A3ZF	5	19	15	39	WT
coadread_tcga_pan_can_atlas_2018	TCGA-AM-5821	3	3	2	8	WT
blca_tcga_pan_can_atlas_2018	TCGA-FJ-A871	2	2	3	7	WT
skcm_tcga_pan_can_atlas_2018	TCGA-D3-A2JF	6	16	5	27	WT
blca_tcga_pan_can_atlas_2018	TCGA-FT-A3EE	11	19	10	40	WT
stad_tcga_pan_can_atlas_2018	TCGA-VQ-A924	0	1	0	1	WT
blca_tcga_pan_can_atlas_2018	TCGA-FT-A61P	4	25	17	46	MUT
stad_tcga_pan_can_atlas_2018	TCGA-VQ-A91K	3	4	4	11	WT
blca_tcga_pan_can_atlas_2018	TCGA-G2-A2EF	8	25	11	44	MUT
luad_tcga_pan_can_atlas_2018	TCGA-95-7039	4	22	23	49	MUT
blca_tcga_pan_can_atlas_2018	TCGA-G2-A2EJ	11	6	4	21	WT
stad_tcga_pan_can_atlas_2018	TCGA-CG-5726	0	0	0	0	WT
blca_tcga_pan_can_atlas_2018	TCGA-G2-A2EK	7	6	8	21	WT
lusc_tcga_pan_can_atlas_2018	TCGA-43-5668	18	26	13	57	MUT
blca_tcga_pan_can_atlas_2018	TCGA-G2-A2EL	7	8	7	22	WT
stad_tcga_pan_can_atlas_2018	TCGA-F1-6177	1	0	0	1	WT
blca_tcga_pan_can_atlas_2018	TCGA-G2-A2EO	3	30	26	59	MUT
ucec_tcga_pan_can_atlas_2018	TCGA-EY-A1GU	0	2	2	4	WT
blca_tcga_pan_can_atlas_2018	TCGA-G2-A2ES	6	12	2	20	WT
coadread_tcga_pan_can_atlas_2018	TCGA-CK-6746	3	3	1	7	WT
blca_tcga_pan_can_atlas_2018	TCGA-G2-A3IB	7	7	3	17	WT
stad_tcga_pan_can_atlas_2018	TCGA-B7-5816	2	3	3	8	WT
blca_tcga_pan_can_atlas_2018	TCGA-G2-A3IE	16	17	13	46	MUT
coadread_tcga_pan_can_atlas_2018	TCGA-D5-6540	1	2	0	3	WT
blca_tcga_pan_can_atlas_2018	TCGA-G2-A3VY	13	27	26	66	MUT
skcm_tcga_pan_can_atlas_2018	TCGA-D3-A2JL	7	15	15	37	WT
blca_tcga_pan_can_atlas_2018	TCGA-G2-AA3B	14	32	23	69	MUT
luad_tcga_pan_can_atlas_2018	TCGA-49-AARE	10	19	12	41	WT
blca_tcga_pan_can_atlas_2018	TCGA-G2-AA3C	3	3	4	10	WT
lusc_tcga_pan_can_atlas_2018	TCGA-33-4566	17	15	8	40	WT
blca_tcga_pan_can_atlas_2018	TCGA-G2-AA3D	9	28	18	55	MUT
cesc_tcga_pan_can_atlas_2018	TCGA-IR-A3LK	12	13	8	33	WT
blca_tcga_pan_can_atlas_2018	TCGA-G2-AA3F	4	20	11	35	WT
luad_tcga_pan_can_atlas_2018	TCGA-55-A490	14	23	19	56	MUT
blca_tcga_pan_can_atlas_2018	TCGA-GC-A3BM	9	14	4	27	WT
ucec_tcga_pan_can_atlas_2018	TCGA-BG-A2L7	0	2	0	2	WT
blca_tcga_pan_can_atlas_2018	TCGA-GC-A3I6	5	15	6	26	WT
coadread_tcga_pan_can_atlas_2018	TCGA-A6-6780	0	0	0	0	WT
coadread_tcga_pan_can_atlas_2018	TCGA-A6-6780	3	2	3	8	WT
coadread_tcga_pan_can_atlas_2018	TCGA-A6-6780	3	4	3	10	WT
blca_tcga_pan_can_atlas_2018	TCGA-GC-A3OO	5	15	9	29	WT
blca_tcga_pan_can_atlas_2018	TCGA-GC-A3RB	11	23	18	52	MUT
blca_tcga_pan_can_atlas_2018	TCGA-GC-A3RC	7	18	20	45	MUT
coadread_tcga_pan_can_atlas_2018	TCGA-A6-3809	0	1	0	1	WT
coadread_tcga_pan_can_atlas_2018	TCGA-A6-3809	0	0	0	0	WT
coadread_tcga_pan_can_atlas_2018	TCGA-A6-3809	0	0	0	0	WT
blca_tcga_pan_can_atlas_2018	TCGA-GC-A3RD	9	25	15	49	MUT
blca_tcga_pan_can_atlas_2018	TCGA-GC-A3WC	5	8	7	20	WT
blca_tcga_pan_can_atlas_2018	TCGA-GC-A3YS	28	30	14	72	MUT
sarc_tcga_pan_can_atlas_2018	TCGA-DX-A6YV	10	17	11	38	WT
coadread_tcga_pan_can_atlas_2018	TCGA-AA-3949	2	2	1	5	WT
blca_tcga_pan_can_atlas_2018	TCGA-GC-A6I1	10	15	17	42	MUT
skcm_tcga_pan_can_atlas_2018	TCGA-D3-A8GQ	2	8	12	22	WT
blca_tcga_pan_can_atlas_2018	TCGA-GC-A6I3	4	23	13	40	WT
stad_tcga_pan_can_atlas_2018	TCGA-BR-8372	0	0	0	0	WT
blca_tcga_pan_can_atlas_2018	TCGA-GD-A2C5	23	23	31	77	MUT
stad_tcga_pan_can_atlas_2018	TCGA-BR-4368	0	0	1	1	WT
blca_tcga_pan_can_atlas_2018	TCGA-GD-A3OP	0	5	4	9	WT
cesc_tcga_pan_can_atlas_2018	TCGA-DR-A0ZM	1	2	0	3	WT
blca_tcga_pan_can_atlas_2018	TCGA-GD-A3OQ	2	6	7	15	WT
skcm_tcga_pan_can_atlas_2018	TCGA-W3-A828	10	9	9	28	WT
blca_tcga_pan_can_atlas_2018	TCGA-GD-A3OS	14	18	14	46	MUT
coadread_tcga_pan_can_atlas_2018	TCGA-CM-6171	1	1	0	2	WT
blca_tcga_pan_can_atlas_2018	TCGA-GD-A6C6	12	22	17	51	MUT
stad_tcga_pan_can_atlas_2018	TCGA-HF-7132	7	6	7	20	WT
blca_tcga_pan_can_atlas_2018	TCGA-GD-A76B	5	15	7	27	WT
skcm_tcga_pan_can_atlas_2018	TCGA-ER-A19N	8	8	8	24	WT
blca_tcga_pan_can_atlas_2018	TCGA-GU-A42P	7	22	7	36	WT
ucec_tcga_pan_can_atlas_2018	TCGA-AJ-A2QO	2	1	3	6	WT
blca_tcga_pan_can_atlas_2018	TCGA-GU-A42Q	13	21	14	48	MUT
lusc_tcga_pan_can_atlas_2018	TCGA-85-6561	17	9	5	31	WT
blca_tcga_pan_can_atlas_2018	TCGA-GU-A42R	8	14	26	48	MUT
skcm_tcga_pan_can_atlas_2018	TCGA-FS-A1ZQ	13	10	4	27	WT
blca_tcga_pan_can_atlas_2018	TCGA-GU-A762	18	15	13	46	MUT
lusc_tcga_pan_can_atlas_2018	TCGA-43-8118	17	24	28	69	MUT
blca_tcga_pan_can_atlas_2018	TCGA-GU-A763	2	2	1	5	WT
skcm_tcga_pan_can_atlas_2018	TCGA-ER-A194	8	8	5	21	WT
blca_tcga_pan_can_atlas_2018	TCGA-GU-A764	10	15	16	41	WT
stad_tcga_pan_can_atlas_2018	TCGA-BR-8363	2	2	5	9	WT
blca_tcga_pan_can_atlas_2018	TCGA-GU-A766	11	8	5	24	WT
skcm_tcga_pan_can_atlas_2018	TCGA-D3-A1QA	3	5	4	12	WT
blca_tcga_pan_can_atlas_2018	TCGA-GU-A767	10	24	19	53	MUT
brca_tcga_pan_can_atlas_2018	TCGA-AN-A0AK	3	9	5	17	WT
blca_tcga_pan_can_atlas_2018	TCGA-GU-AATO	8	14	13	35	WT
cesc_tcga_pan_can_atlas_2018	TCGA-EK-A3GK	7	8	4	19	WT
blca_tcga_pan_can_atlas_2018	TCGA-GU-AATP	4	16	9	29	WT
coadread_tcga_pan_can_atlas_2018	TCGA-DM-A1HB	0	1	0	1	WT
blca_tcga_pan_can_atlas_2018	TCGA-GU-AATQ	10	19	14	43	MUT
coadread_tcga_pan_can_atlas_2018	TCGA-G4-6586	2	3	2	7	WT
blca_tcga_pan_can_atlas_2018	TCGA-GV-A3JV	6	13	7	26	WT
skcm_tcga_pan_can_atlas_2018	TCGA-EE-A17Z	6	6	5	17	WT
blca_tcga_pan_can_atlas_2018	TCGA-GV-A3JW	17	28	20	65	MUT
brca_tcga_pan_can_atlas_2018	TCGA-A8-A09Z	3	2	4	9	WT
blca_tcga_pan_can_atlas_2018	TCGA-GV-A3JX	12	6	3	21	WT
coadread_tcga_pan_can_atlas_2018	TCGA-CM-4743	1	2	1	4	WT
blca_tcga_pan_can_atlas_2018	TCGA-GV-A3JZ	11	28	23	62	MUT
stad_tcga_pan_can_atlas_2018	TCGA-CG-4305	2	6	1	9	WT
blca_tcga_pan_can_atlas_2018	TCGA-GV-A3QF	7	24	11	42	MUT
coadread_tcga_pan_can_atlas_2018	TCGA-AA-3966	4	12	5	21	WT
blca_tcga_pan_can_atlas_2018	TCGA-GV-A3QG	9	12	14	35	WT
coadread_tcga_pan_can_atlas_2018	TCGA-AA-A02R	1	3	1	5	WT
luad_tcga_pan_can_atlas_2018	TCGA-55-8089	12	15	14	41	WT
blca_tcga_pan_can_atlas_2018	TCGA-GV-A3QI	11	24	22	57	MUT
skcm_tcga_pan_can_atlas_2018	TCGA-FS-A1ZA	6	11	8	25	WT
blca_tcga_pan_can_atlas_2018	TCGA-GV-A3QK	5	11	16	32	WT
coadread_tcga_pan_can_atlas_2018	TCGA-AG-A02N	1	1	2	4	WT
blca_tcga_pan_can_atlas_2018	TCGA-GV-A40E	13	29	19	61	MUT
ucec_tcga_pan_can_atlas_2018	TCGA-AP-A054	1	3	0	4	WT
blca_tcga_pan_can_atlas_2018	TCGA-GV-A40G	13	29	20	62	MUT
luad_tcga_pan_can_atlas_2018	TCGA-44-7662	19	18	14	51	MUT
blca_tcga_pan_can_atlas_2018	TCGA-GV-A6ZA	8	19	9	36	WT
skcm_tcga_pan_can_atlas_2018	TCGA-EE-A184	8	17	7	32	WT
blca_tcga_pan_can_atlas_2018	TCGA-H4-A2HO	0	1	0	1	WT
coadread_tcga_pan_can_atlas_2018	TCGA-AA-3877	0	0	0	0	WT
blca_tcga_pan_can_atlas_2018	TCGA-H4-A2HQ	6	32	17	55	MUT
blca_tcga_pan_can_atlas_2018	TCGA-HQ-A2OE	11	26	23	60	MUT
ucec_tcga_pan_can_atlas_2018	TCGA-EY-A1GD	0	0	0	0	WT
blca_tcga_pan_can_atlas_2018	TCGA-HQ-A5ND	5	18	10	33	WT
ucec_tcga_pan_can_atlas_2018	TCGA-D1-A16Y	0	0	1	1	WT
blca_tcga_pan_can_atlas_2018	TCGA-HQ-A5NE	20	12	5	37	WT
lusc_tcga_pan_can_atlas_2018	TCGA-63-A5MM	5	4	2	11	WT
blca_tcga_pan_can_atlas_2018	TCGA-K4-A3WS	14	33	28	75	MUT
ov_tcga_pan_can_atlas_2018	TCGA-13-0889	10	16	15	41	WT
blca_tcga_pan_can_atlas_2018	TCGA-K4-A3WU	0	6	5	11	WT
lihc_tcga_pan_can_atlas_2018	TCGA-4R-AA8I	5	6	7	18	WT
blca_tcga_pan_can_atlas_2018	TCGA-K4-A3WV	16	24	16	56	MUT
skcm_tcga_pan_can_atlas_2018	TCGA-FS-A1Z0	2	11	7	20	WT
blca_tcga_pan_can_atlas_2018	TCGA-K4-A4AB	7	9	6	22	WT
coadread_tcga_pan_can_atlas_2018	TCGA-A6-6653	1	1	1	3	WT
blca_tcga_pan_can_atlas_2018	TCGA-K4-A4AC	14	19	27	60	MUT
stad_tcga_pan_can_atlas_2018	TCGA-HU-A4H8	1	1	1	3	WT
luad_tcga_pan_can_atlas_2018	TCGA-55-7907	11	22	11	44	MUT
blca_tcga_pan_can_atlas_2018	TCGA-K4-A5RH	12	18	15	45	MUT
coadread_tcga_pan_can_atlas_2018	TCGA-AY-6197	1	0	2	3	WT
blca_tcga_pan_can_atlas_2018	TCGA-K4-A5RI	8	18	5	31	WT
coadread_tcga_pan_can_atlas_2018	TCGA-D5-6530	2	1	3	6	WT
blca_tcga_pan_can_atlas_2018	TCGA-K4-A5RJ	12	13	6	31	WT
skcm_tcga_pan_can_atlas_2018	TCGA-EE-A2GH	8	21	11	40	WT
blca_tcga_pan_can_atlas_2018	TCGA-K4-A6FZ	12	20	12	44	MUT
luad_tcga_pan_can_atlas_2018	TCGA-53-7626	12	19	13	44	MUT
blca_tcga_pan_can_atlas_2018	TCGA-K4-A6MB	8	26	10	44	MUT
stad_tcga_pan_can_atlas_2018	TCGA-CG-4306	1	1	0	2	WT
blca_tcga_pan_can_atlas_2018	TCGA-K4-A83P	0	0	2	2	WT
stad_tcga_pan_can_atlas_2018	TCGA-CG-5733	1	2	3	6	WT
blca_tcga_pan_can_atlas_2018	TCGA-K4-AAQO	8	22	22	52	MUT
kirp_tcga_pan_can_atlas_2018	TCGA-DZ-6133	0	0	0	0	WT
blca_tcga_pan_can_atlas_2018	TCGA-KQ-A41O	6	16	19	41	WT
lusc_tcga_pan_can_atlas_2018	TCGA-66-2785	9	24	20	53	MUT
blca_tcga_pan_can_atlas_2018	TCGA-KQ-A41P	8	19	11	38	WT
coadread_tcga_pan_can_atlas_2018	TCGA-QG-A5Z2	0	0	0	0	WT
blca_tcga_pan_can_atlas_2018	TCGA-KQ-A41Q	5	19	13	37	WT
skcm_tcga_pan_can_atlas_2018	TCGA-FS-A1ZR	5	8	0	13	WT
blca_tcga_pan_can_atlas_2018	TCGA-KQ-A41R	1	9	12	22	WT
ucec_tcga_pan_can_atlas_2018	TCGA-EC-A24G	0	0	0	0	WT
blca_tcga_pan_can_atlas_2018	TCGA-KQ-A41S	3	17	8	28	WT
skcm_tcga_pan_can_atlas_2018	TCGA-EE-A29X	11	6	7	24	WT
blca_tcga_pan_can_atlas_2018	TCGA-LC-A66R	9	25	10	44	MUT
luad_tcga_pan_can_atlas_2018	TCGA-64-5781	9	13	12	34	WT
blca_tcga_pan_can_atlas_2018	TCGA-LT-A5Z6	12	14	10	36	WT
luad_tcga_pan_can_atlas_2018	TCGA-95-7043	16	22	16	54	MUT
blca_tcga_pan_can_atlas_2018	TCGA-LT-A8JT	2	2	0	4	WT
ucec_tcga_pan_can_atlas_2018	TCGA-B5-A11H	3	6	5	14	WT
lusc_tcga_pan_can_atlas_2018	TCGA-37-4130	18	31	32	81	MUT
lusc_tcga_pan_can_atlas_2018	TCGA-37-4130	22	35	24	81	MUT
blca_tcga_pan_can_atlas_2018	TCGA-PQ-A6FI	10	12	11	33	WT
blca_tcga_pan_can_atlas_2018	TCGA-PQ-A6FN	15	13	9	37	WT
coadread_tcga_pan_can_atlas_2018	TCGA-AA-3713	2	1	1	4	WT
blca_tcga_pan_can_atlas_2018	TCGA-R3-A69X	5	17	5	27	WT
luad_tcga_pan_can_atlas_2018	TCGA-05-4410	12	27	20	59	MUT
blca_tcga_pan_can_atlas_2018	TCGA-S5-A6DX	10	17	15	42	MUT
stad_tcga_pan_can_atlas_2018	TCGA-BR-8589	5	7	4	16	WT
blca_tcga_pan_can_atlas_2018	TCGA-S5-AA26	4	4	5	13	WT
luad_tcga_pan_can_atlas_2018	TCGA-78-8662	18	29	28	75	MUT
blca_tcga_pan_can_atlas_2018	TCGA-SY-A9G0	4	7	5	16	WT
skcm_tcga_pan_can_atlas_2018	TCGA-EE-A29V	15	12	10	37	WT
blca_tcga_pan_can_atlas_2018	TCGA-SY-A9G5	9	19	11	39	WT
coadread_tcga_pan_can_atlas_2018	TCGA-CM-6162	0	1	0	1	WT
blca_tcga_pan_can_atlas_2018	TCGA-UY-A78K	10	34	28	72	MUT
gbm_tcga_pan_can_atlas_2018	TCGA-32-2616	2	4	1	7	WT
blca_tcga_pan_can_atlas_2018	TCGA-UY-A78L	7	17	18	42	MUT
ucec_tcga_pan_can_atlas_2018	TCGA-EO-A3AZ	3	7	1	11	WT
skcm_tcga_pan_can_atlas_2018	TCGA-EE-A29S	6	9	8	23	WT
blca_tcga_pan_can_atlas_2018	TCGA-UY-A78N	4	12	3	19	WT
luad_tcga_pan_can_atlas_2018	TCGA-NJ-A4YQ	22	15	18	55	MUT
blca_tcga_pan_can_atlas_2018	TCGA-UY-A78O	2	24	12	38	WT
hnsc_tcga_pan_can_atlas_2018	TCGA-CV-6961	15	13	8	36	WT
skcm_tcga_pan_can_atlas_2018	TCGA-D3-A51G	2	10	4	16	WT
blca_tcga_pan_can_atlas_2018	TCGA-UY-A8OB	15	18	16	49	MUT
ucec_tcga_pan_can_atlas_2018	TCGA-EO-A22T	1	3	3	7	WT
blca_tcga_pan_can_atlas_2018	TCGA-UY-A8OC	6	11	9	26	WT
skcm_tcga_pan_can_atlas_2018	TCGA-EE-A3JI	4	11	8	23	WT
blca_tcga_pan_can_atlas_2018	TCGA-UY-A8OD	15	23	11	49	MUT
skcm_tcga_pan_can_atlas_2018	TCGA-DA-A3F8	2	6	1	9	WT
blca_tcga_pan_can_atlas_2018	TCGA-UY-A9PA	6	10	10	26	WT
blca_tcga_pan_can_atlas_2018	TCGA-UY-A9PB	12	24	17	53	MUT
stad_tcga_pan_can_atlas_2018	TCGA-BR-4370	1	8	2	11	WT
blca_tcga_pan_can_atlas_2018	TCGA-UY-A9PD	3	24	18	45	MUT
stad_tcga_pan_can_atlas_2018	TCGA-BR-4257	2	4	2	8	WT
blca_tcga_pan_can_atlas_2018	TCGA-UY-A9PE	8	20	15	43	MUT
lusc_tcga_pan_can_atlas_2018	TCGA-60-2698	19	27	23	69	MUT
blca_tcga_pan_can_atlas_2018	TCGA-UY-A9PF	3	17	13	33	WT
ucec_tcga_pan_can_atlas_2018	TCGA-B5-A5OC	0	3	0	3	WT
blca_tcga_pan_can_atlas_2018	TCGA-UY-A9PH	12	18	6	36	WT
skcm_tcga_pan_can_atlas_2018	TCGA-D3-A51T	2	5	0	7	WT
blca_tcga_pan_can_atlas_2018	TCGA-XF-A8HB	7	14	6	27	WT
cesc_tcga_pan_can_atlas_2018	TCGA-IR-A3LA	7	15	16	38	WT
blca_tcga_pan_can_atlas_2018	TCGA-XF-A8HC	5	13	4	22	WT
lusc_tcga_pan_can_atlas_2018	TCGA-90-7769	15	21	18	54	MUT
blca_tcga_pan_can_atlas_2018	TCGA-XF-A8HD	7	13	4	24	WT
cesc_tcga_pan_can_atlas_2018	TCGA-EA-A3HU	2	10	7	19	WT
coadread_tcga_pan_can_atlas_2018	TCGA-F4-6856	2	1	3	6	WT
blca_tcga_pan_can_atlas_2018	TCGA-XF-A8HF	9	15	17	41	WT
skcm_tcga_pan_can_atlas_2018	TCGA-EE-A2GJ	6	9	8	23	WT
blca_tcga_pan_can_atlas_2018	TCGA-XF-A8HG	7	14	5	26	WT
ucec_tcga_pan_can_atlas_2018	TCGA-AX-A1C9	1	2	1	4	WT
blca_tcga_pan_can_atlas_2018	TCGA-XF-A8HH	5	12	4	21	WT
brca_tcga_pan_can_atlas_2018	TCGA-D8-A1XK	24	30	28	82	MUT
blca_tcga_pan_can_atlas_2018	TCGA-XF-A8HI	3	4	1	8	WT
skcm_tcga_pan_can_atlas_2018	TCGA-GN-A265	9	20	16	45	MUT
blca_tcga_pan_can_atlas_2018	TCGA-XF-A9SH	2	6	4	12	WT
coadread_tcga_pan_can_atlas_2018	TCGA-AU-6004	2	3	1	6	WT
blca_tcga_pan_can_atlas_2018	TCGA-XF-A9SI	0	1	1	2	WT
skcm_tcga_pan_can_atlas_2018	TCGA-QB-A6FS	6	10	7	23	WT
blca_tcga_pan_can_atlas_2018	TCGA-XF-A9SJ	18	19	16	53	MUT
skcm_tcga_pan_can_atlas_2018	TCGA-ER-A19H	8	14	12	34	WT
blca_tcga_pan_can_atlas_2018	TCGA-XF-A9SK	11	19	10	40	WT
skcm_tcga_pan_can_atlas_2018	TCGA-GN-A262	14	5	7	26	WT
blca_tcga_pan_can_atlas_2018	TCGA-XF-A9SL	0	0	0	0	WT
stad_tcga_pan_can_atlas_2018	TCGA-BR-4256	3	1	1	5	WT
blca_tcga_pan_can_atlas_2018	TCGA-XF-A9SM	10	16	12	38	WT
skcm_tcga_pan_can_atlas_2018	TCGA-ER-A19G	4	10	10	24	WT
blca_tcga_pan_can_atlas_2018	TCGA-XF-A9SP	5	22	13	40	WT
luad_tcga_pan_can_atlas_2018	TCGA-86-8358	18	30	34	82	MUT
blca_tcga_pan_can_atlas_2018	TCGA-XF-A9ST	8	31	33	72	MUT
skcm_tcga_pan_can_atlas_2018	TCGA-D3-A1Q6	3	10	4	17	WT
blca_tcga_pan_can_atlas_2018	TCGA-XF-A9SU	6	17	10	33	WT
skcm_tcga_pan_can_atlas_2018	TCGA-D3-A2J8	6	9	10	25	WT
blca_tcga_pan_can_atlas_2018	TCGA-XF-A9SV	6	14	14	34	WT
ucec_tcga_pan_can_atlas_2018	TCGA-B5-A11Y	2	2	1	5	WT
blca_tcga_pan_can_atlas_2018	TCGA-XF-A9SW	9	11	12	32	WT
luad_tcga_pan_can_atlas_2018	TCGA-05-4427	5	22	15	42	MUT
blca_tcga_pan_can_atlas_2018	TCGA-XF-A9SX	9	16	9	34	WT
skcm_tcga_pan_can_atlas_2018	TCGA-EE-A2MG	3	2	6	11	WT
blca_tcga_pan_can_atlas_2018	TCGA-XF-A9SY	7	17	13	37	WT
luad_tcga_pan_can_atlas_2018	TCGA-67-3771	13	24	20	57	MUT
blca_tcga_pan_can_atlas_2018	TCGA-XF-A9SZ	14	16	10	40	WT
skcm_tcga_pan_can_atlas_2018	TCGA-WE-A8K5	2	8	8	18	WT
blca_tcga_pan_can_atlas_2018	TCGA-XF-A9T0	7	22	13	42	MUT
skcm_tcga_pan_can_atlas_2018	TCGA-YG-AA3O	6	10	8	24	WT
blca_tcga_pan_can_atlas_2018	TCGA-XF-A9T2	1	2	1	4	WT
skcm_tcga_pan_can_atlas_2018	TCGA-EB-A3Y7	6	5	7	18	WT
blca_tcga_pan_can_atlas_2018	TCGA-XF-A9T3	12	17	11	40	WT
ucec_tcga_pan_can_atlas_2018	TCGA-QS-A5YQ	0	0	0	0	WT
blca_tcga_pan_can_atlas_2018	TCGA-XF-A9T4	2	2	1	5	WT
coadread_tcga_pan_can_atlas_2018	TCGA-EI-6507	0	2	0	2	WT
blca_tcga_pan_can_atlas_2018	TCGA-XF-A9T5	7	13	10	30	WT
blca_tcga_pan_can_atlas_2018	TCGA-XF-A9T6	7	18	18	43	MUT
coadread_tcga_pan_can_atlas_2018	TCGA-G4-6304	0	4	6	10	WT
blca_tcga_pan_can_atlas_2018	TCGA-XF-A9T8	7	11	4	22	WT
lusc_tcga_pan_can_atlas_2018	TCGA-98-8021	11	12	11	34	WT
blca_tcga_pan_can_atlas_2018	TCGA-XF-AAME	0	0	0	0	WT
skcm_tcga_pan_can_atlas_2018	TCGA-W3-A825	8	12	3	23	WT
blca_tcga_pan_can_atlas_2018	TCGA-XF-AAMG	7	33	32	72	MUT
stad_tcga_pan_can_atlas_2018	TCGA-CD-A4MI	0	4	3	7	WT
blca_tcga_pan_can_atlas_2018	TCGA-XF-AAMH	2	1	0	3	WT
hnsc_tcga_pan_can_atlas_2018	TCGA-CR-7402	9	10	6	25	WT
blca_tcga_pan_can_atlas_2018	TCGA-XF-AAMJ	12	8	6	26	WT
hnsc_tcga_pan_can_atlas_2018	TCGA-CV-7245	9	13	8	30	WT
blca_tcga_pan_can_atlas_2018	TCGA-XF-AAML	5	25	13	43	MUT
coadread_tcga_pan_can_atlas_2018	TCGA-AA-3845	0	2	1	3	WT
blca_tcga_pan_can_atlas_2018	TCGA-XF-AAMQ	10	12	2	24	WT
lusc_tcga_pan_can_atlas_2018	TCGA-21-1080	15	15	5	35	WT
blca_tcga_pan_can_atlas_2018	TCGA-XF-AAMR	7	9	5	21	WT
skcm_tcga_pan_can_atlas_2018	TCGA-EE-A2MI	4	6	5	15	WT
blca_tcga_pan_can_atlas_2018	TCGA-XF-AAMT	12	13	7	32	WT
blca_tcga_pan_can_atlas_2018	TCGA-XF-AAMW	5	9	4	18	WT
ucec_tcga_pan_can_atlas_2018	TCGA-AJ-A3OJ	0	0	0	0	WT
blca_tcga_pan_can_atlas_2018	TCGA-XF-AAMX	32	31	29	92	MUT
stad_tcga_pan_can_atlas_2018	TCGA-BR-8368	4	3	6	13	WT
blca_tcga_pan_can_atlas_2018	TCGA-XF-AAMY	4	15	2	21	WT
skcm_tcga_pan_can_atlas_2018	TCGA-D3-A2JB	0	0	0	0	WT
blca_tcga_pan_can_atlas_2018	TCGA-XF-AAMZ	0	19	8	27	WT
lusc_tcga_pan_can_atlas_2018	TCGA-37-3792	13	20	21	54	MUT
lusc_tcga_pan_can_atlas_2018	TCGA-37-3792	9	14	20	43	MUT
blca_tcga_pan_can_atlas_2018	TCGA-XF-AAN0	3	6	2	11	WT
blca_tcga_pan_can_atlas_2018	TCGA-XF-AAN1	5	4	4	13	WT
skcm_tcga_pan_can_atlas_2018	TCGA-ER-A2NH	9	7	3	19	WT
blca_tcga_pan_can_atlas_2018	TCGA-XF-AAN2	6	10	10	26	WT
lusc_tcga_pan_can_atlas_2018	TCGA-O2-A52Q	10	17	15	42	MUT
blca_tcga_pan_can_atlas_2018	TCGA-XF-AAN3	1	5	1	7	WT
luad_tcga_pan_can_atlas_2018	TCGA-55-8507	11	20	20	51	MUT
blca_tcga_pan_can_atlas_2018	TCGA-XF-AAN4	0	0	0	0	WT
skcm_tcga_pan_can_atlas_2018	TCGA-EE-A3AF	7	4	2	13	WT
blca_tcga_pan_can_atlas_2018	TCGA-XF-AAN5	3	5	4	12	WT
lusc_tcga_pan_can_atlas_2018	TCGA-43-3920	13	20	12	45	MUT
lusc_tcga_pan_can_atlas_2018	TCGA-43-3920	13	20	12	45	MUT
blca_tcga_pan_can_atlas_2018	TCGA-XF-AAN7	3	9	5	17	WT
ucec_tcga_pan_can_atlas_2018	TCGA-E6-A2P9	1	2	3	6	WT
luad_tcga_pan_can_atlas_2018	TCGA-44-4112	0	0	0	0	WT
luad_tcga_pan_can_atlas_2018	TCGA-44-4112	10	12	8	30	WT
luad_tcga_pan_can_atlas_2018	TCGA-44-4112	8	6	10	24	WT
blca_tcga_pan_can_atlas_2018	TCGA-YC-A8S6	2	6	2	10	WT
blca_tcga_pan_can_atlas_2018	TCGA-YC-A9TC	1	2	1	4	WT
blca_tcga_pan_can_atlas_2018	TCGA-YF-AA3L	4	11	9	24	WT
blca_tcga_pan_can_atlas_2018	TCGA-YF-AA3M	6	28	11	45	MUT
skcm_tcga_pan_can_atlas_2018	TCGA-OD-A75X	5	16	14	35	WT
blca_tcga_pan_can_atlas_2018	TCGA-ZF-A9R0	7	26	12	45	MUT
ucec_tcga_pan_can_atlas_2018	TCGA-AX-A2HG	0	1	1	2	WT
blca_tcga_pan_can_atlas_2018	TCGA-ZF-A9R1	9	10	12	31	WT
blca_tcga_pan_can_atlas_2018	TCGA-ZF-A9R2	9	22	8	39	WT
luad_tcga_pan_can_atlas_2018	TCGA-55-7281	7	14	7	28	WT
blca_tcga_pan_can_atlas_2018	TCGA-ZF-A9R3	4	5	5	14	WT
ucec_tcga_pan_can_atlas_2018	TCGA-AX-A1C4	1	2	0	3	WT
blca_tcga_pan_can_atlas_2018	TCGA-ZF-A9R4	4	16	10	30	WT
ucec_tcga_pan_can_atlas_2018	TCGA-AJ-A23O	2	2	5	9	WT
blca_tcga_pan_can_atlas_2018	TCGA-ZF-A9R5	1	1	1	3	WT
skcm_tcga_pan_can_atlas_2018	TCGA-FS-A1Z3	2	5	3	10	WT
blca_tcga_pan_can_atlas_2018	TCGA-ZF-A9R7	7	10	10	27	WT
stad_tcga_pan_can_atlas_2018	TCGA-F1-6874	3	10	5	18	WT
blca_tcga_pan_can_atlas_2018	TCGA-ZF-A9R9	3	16	18	37	WT
skcm_tcga_pan_can_atlas_2018	TCGA-D3-A8GB	11	13	6	30	WT
blca_tcga_pan_can_atlas_2018	TCGA-ZF-A9RC	0	11	10	21	WT
luad_tcga_pan_can_atlas_2018	TCGA-44-7667	12	28	17	57	MUT
blca_tcga_pan_can_atlas_2018	TCGA-ZF-A9RD	16	18	10	44	MUT
esca_tcga_pan_can_atlas_2018	TCGA-IC-A6RE	9	16	14	39	WT
blca_tcga_pan_can_atlas_2018	TCGA-ZF-A9RE	8	10	3	21	WT
coadread_tcga_pan_can_atlas_2018	TCGA-AA-A01P	1	2	1	4	WT
blca_tcga_pan_can_atlas_2018	TCGA-ZF-A9RF	18	30	24	72	MUT
lusc_tcga_pan_can_atlas_2018	TCGA-90-7964	11	10	7	28	WT
blca_tcga_pan_can_atlas_2018	TCGA-ZF-A9RL	4	11	5	20	WT
luad_tcga_pan_can_atlas_2018	TCGA-73-A9RS	10	19	23	52	MUT
blca_tcga_pan_can_atlas_2018	TCGA-ZF-A9RM	6	18	13	37	WT
blca_tcga_pan_can_atlas_2018	TCGA-ZF-A9RN	11	17	14	42	MUT
skcm_tcga_pan_can_atlas_2018	TCGA-DA-A1I7	7	16	7	30	WT
blca_tcga_pan_can_atlas_2018	TCGA-ZF-AA4N	2	11	2	15	WT
ucec_tcga_pan_can_atlas_2018	TCGA-EY-A1GK	2	2	2	6	WT
blca_tcga_pan_can_atlas_2018	TCGA-ZF-AA4R	10	14	10	34	WT
luad_tcga_pan_can_atlas_2018	TCGA-95-7567	11	24	14	49	MUT
blca_tcga_pan_can_atlas_2018	TCGA-ZF-AA4T	14	30	12	56	MUT
coadread_tcga_pan_can_atlas_2018	TCGA-CM-6674	0	0	0	0	WT
blca_tcga_pan_can_atlas_2018	TCGA-ZF-AA4U	3	13	4	20	WT
skcm_tcga_pan_can_atlas_2018	TCGA-D9-A148	5	20	23	48	MUT
blca_tcga_pan_can_atlas_2018	TCGA-ZF-AA4V	11	18	12	41	WT
ucec_tcga_pan_can_atlas_2018	TCGA-AX-A1C5	0	0	1	1	WT
blca_tcga_pan_can_atlas_2018	TCGA-ZF-AA4W	10	18	5	33	WT
kirp_tcga_pan_can_atlas_2018	TCGA-G7-6797	3	1	1	5	WT
blca_tcga_pan_can_atlas_2018	TCGA-ZF-AA4X	1	6	2	9	WT
stad_tcga_pan_can_atlas_2018	TCGA-CD-8536	2	3	3	8	WT
blca_tcga_pan_can_atlas_2018	TCGA-ZF-AA51	9	25	15	49	MUT
brca_tcga_pan_can_atlas_2018	TCGA-AO-A128	7	16	12	35	WT
blca_tcga_pan_can_atlas_2018	TCGA-ZF-AA52	2	8	3	13	WT
stad_tcga_pan_can_atlas_2018	TCGA-BR-6802	0	1	0	1	WT
blca_tcga_pan_can_atlas_2018	TCGA-ZF-AA53	2	21	10	33	WT
luad_tcga_pan_can_atlas_2018	TCGA-86-6851	20	14	11	45	MUT
blca_tcga_pan_can_atlas_2018	TCGA-ZF-AA54	13	22	7	42	MUT
stad_tcga_pan_can_atlas_2018	TCGA-HU-A4H3	2	6	6	14	WT
blca_tcga_pan_can_atlas_2018	TCGA-ZF-AA56	14	20	9	43	MUT
coadread_tcga_pan_can_atlas_2018	TCGA-AZ-4615	3	0	5	8	WT
blca_tcga_pan_can_atlas_2018	TCGA-ZF-AA58	19	32	30	81	MUT
luad_tcga_pan_can_atlas_2018	TCGA-44-7669	11	19	16	46	MUT
blca_tcga_pan_can_atlas_2018	TCGA-ZF-AA5H	16	17	9	42	MUT
stad_tcga_pan_can_atlas_2018	TCGA-BR-8382	0	1	1	2	WT
blca_tcga_pan_can_atlas_2018	TCGA-ZF-AA5N	1	1	1	3	WT
skcm_tcga_pan_can_atlas_2018	TCGA-EE-A3JA	4	9	5	18	WT
blca_tcga_pan_can_atlas_2018	TCGA-ZF-AA5P	0	1	6	7	WT
luad_tcga_pan_can_atlas_2018	TCGA-50-6590	17	20	13	50	MUT
brca_tcga_pan_can_atlas_2018	TCGA-3C-AAAU	4	5	6	15	WT
lusc_tcga_pan_can_atlas_2018	TCGA-43-2581	11	7	10	28	WT
brca_tcga_pan_can_atlas_2018	TCGA-3C-AALI	8	16	12	36	WT
lusc_tcga_pan_can_atlas_2018	TCGA-94-8490	8	11	9	28	WT
brca_tcga_pan_can_atlas_2018	TCGA-3C-AALJ	7	20	13	40	WT
stad_tcga_pan_can_atlas_2018	TCGA-D7-A4YV	0	0	0	0	WT
brca_tcga_pan_can_atlas_2018	TCGA-3C-AALK	2	3	2	7	WT
ucec_tcga_pan_can_atlas_2018	TCGA-D1-A2G0	1	1	2	4	WT
brca_tcga_pan_can_atlas_2018	TCGA-4H-AAAK	4	8	5	17	WT
brca_tcga_pan_can_atlas_2018	TCGA-5L-AAT0	3	3	3	9	WT
skcm_tcga_pan_can_atlas_2018	TCGA-EE-A3J7	10	10	4	24	WT
brca_tcga_pan_can_atlas_2018	TCGA-5T-A9QA	7	18	11	36	WT
skcm_tcga_pan_can_atlas_2018	TCGA-DA-A1IC	1	4	7	12	WT
brca_tcga_pan_can_atlas_2018	TCGA-A1-A0SB	0	0	0	0	WT
coadread_tcga_pan_can_atlas_2018	TCGA-G4-6309	2	2	1	5	WT
brca_tcga_pan_can_atlas_2018	TCGA-A1-A0SD	9	10	7	26	WT
brca_tcga_pan_can_atlas_2018	TCGA-AC-A5XS	4	7	13	24	WT
brca_tcga_pan_can_atlas_2018	TCGA-A1-A0SE	8	8	2	18	WT
brca_tcga_pan_can_atlas_2018	TCGA-D8-A27G	5	2	3	10	WT
brca_tcga_pan_can_atlas_2018	TCGA-A1-A0SF	7	13	8	28	WT
lusc_tcga_pan_can_atlas_2018	TCGA-46-3769	22	32	22	76	MUT
brca_tcga_pan_can_atlas_2018	TCGA-A1-A0SG	3	4	4	11	WT
coadread_tcga_pan_can_atlas_2018	TCGA-CK-5913	1	2	3	6	WT
brca_tcga_pan_can_atlas_2018	TCGA-A1-A0SH	8	13	13	34	WT
ucec_tcga_pan_can_atlas_2018	TCGA-D1-A174	1	1	1	3	WT
brca_tcga_pan_can_atlas_2018	TCGA-A1-A0SI	5	9	2	16	WT
stad_tcga_pan_can_atlas_2018	TCGA-BR-8360	1	11	8	20	WT
brca_tcga_pan_can_atlas_2018	TCGA-A1-A0SJ	8	17	3	28	WT
brca_tcga_pan_can_atlas_2018	TCGA-A1-A0SK	4	19	16	39	WT
ucec_tcga_pan_can_atlas_2018	TCGA-D1-A177	0	1	0	1	WT
brca_tcga_pan_can_atlas_2018	TCGA-A1-A0SN	1	26	14	41	WT
lusc_tcga_pan_can_atlas_2018	TCGA-60-2714	21	28	9	58	MUT
brca_tcga_pan_can_atlas_2018	TCGA-A1-A0SO	30	34	27	91	MUT
ov_tcga_pan_can_atlas_2018	TCGA-59-2349	1	1	2	4	WT
brca_tcga_pan_can_atlas_2018	TCGA-A1-A0SP	8	7	4	19	WT
brca_tcga_pan_can_atlas_2018	TCGA-D8-A1XQ	21	33	28	82	MUT
brca_tcga_pan_can_atlas_2018	TCGA-A2-A04N	2	2	1	5	WT
brca_tcga_pan_can_atlas_2018	TCGA-D8-A1JA	7	13	13	33	WT
brca_tcga_pan_can_atlas_2018	TCGA-A2-A04P	22	35	23	80	MUT
stad_tcga_pan_can_atlas_2018	TCGA-BR-8081	2	2	1	5	WT
brca_tcga_pan_can_atlas_2018	TCGA-A2-A04Q	17	16	15	48	MUT
ucec_tcga_pan_can_atlas_2018	TCGA-AX-A3G8	1	1	0	2	WT
brca_tcga_pan_can_atlas_2018	TCGA-A2-A04R	11	12	11	34	WT
luad_tcga_pan_can_atlas_2018	TCGA-62-A46O	8	23	30	61	MUT
brca_tcga_pan_can_atlas_2018	TCGA-A2-A04T	25	34	30	89	MUT
coadread_tcga_pan_can_atlas_2018	TCGA-AA-3821	1	2	2	5	WT
brca_tcga_pan_can_atlas_2018	TCGA-A2-A04U	18	25	9	52	MUT
skcm_tcga_pan_can_atlas_2018	TCGA-EE-A2MT	3	8	7	18	WT
brca_tcga_pan_can_atlas_2018	TCGA-A2-A04V	4	4	1	9	WT
skcm_tcga_pan_can_atlas_2018	TCGA-3N-A9WD	9	1	1	11	WT
brca_tcga_pan_can_atlas_2018	TCGA-A2-A04W	7	16	11	34	WT
skcm_tcga_pan_can_atlas_2018	TCGA-EE-A2M8	10	8	10	28	WT
brca_tcga_pan_can_atlas_2018	TCGA-A2-A04X	5	6	8	19	WT
laml_tcga_pan_can_atlas_2018	TCGA-AB-2808	1	1	0	2	WT
brca_tcga_pan_can_atlas_2018	TCGA-A2-A04Y	5	6	8	19	WT
ucec_tcga_pan_can_atlas_2018	TCGA-EY-A5W2	0	1	0	1	WT
brca_tcga_pan_can_atlas_2018	TCGA-A2-A0CL	22	22	15	59	MUT
skcm_tcga_pan_can_atlas_2018	TCGA-D3-A2JK	2	2	0	4	WT
brca_tcga_pan_can_atlas_2018	TCGA-A2-A0CM	11	28	26	65	MUT
luad_tcga_pan_can_atlas_2018	TCGA-44-2659	5	5	5	15	WT
luad_tcga_pan_can_atlas_2018	TCGA-44-2659	7	10	7	24	WT
brca_tcga_pan_can_atlas_2018	TCGA-A2-A0CP	3	3	0	6	WT
brca_tcga_pan_can_atlas_2018	TCGA-A2-A0CQ	3	2	0	5	WT
brca_tcga_pan_can_atlas_2018	TCGA-A2-A0CR	3	4	1	8	WT
sarc_tcga_pan_can_atlas_2018	TCGA-DX-AB2E	13	22	7	42	MUT
brca_tcga_pan_can_atlas_2018	TCGA-A2-A0CS	2	11	6	19	WT
skcm_tcga_pan_can_atlas_2018	TCGA-D3-A3ML	6	9	8	23	WT
brca_tcga_pan_can_atlas_2018	TCGA-A2-A0CT	9	16	13	38	WT
lusc_tcga_pan_can_atlas_2018	TCGA-56-8628	9	10	10	29	WT
brca_tcga_pan_can_atlas_2018	TCGA-A2-A0CU	6	15	12	33	WT
stad_tcga_pan_can_atlas_2018	TCGA-R5-A7ZI	2	7	3	12	WT
brca_tcga_pan_can_atlas_2018	TCGA-A2-A0CV	4	20	10	34	WT
ucec_tcga_pan_can_atlas_2018	TCGA-B5-A0K9	1	2	1	4	WT
brca_tcga_pan_can_atlas_2018	TCGA-A2-A0CW	12	19	9	40	WT
skcm_tcga_pan_can_atlas_2018	TCGA-W3-AA1Q	1	3	2	6	WT
brca_tcga_pan_can_atlas_2018	TCGA-A2-A0CX	6	14	8	28	WT
prad_tcga_pan_can_atlas_2018	TCGA-KK-A59V	1	0	3	4	WT
brca_tcga_pan_can_atlas_2018	TCGA-A2-A0D0	14	26	26	66	MUT
cesc_tcga_pan_can_atlas_2018	TCGA-IR-A3LH	14	21	23	58	MUT
brca_tcga_pan_can_atlas_2018	TCGA-A2-A0D1	13	13	7	33	WT
ucec_tcga_pan_can_atlas_2018	TCGA-AX-A3FS	4	2	1	7	WT
brca_tcga_pan_can_atlas_2018	TCGA-A2-A0D2	16	32	32	80	MUT
kirc_tcga_pan_can_atlas_2018	TCGA-A3-A6NL	1	3	1	5	WT
brca_tcga_pan_can_atlas_2018	TCGA-A2-A0D3	1	8	5	14	WT
skcm_tcga_pan_can_atlas_2018	TCGA-ER-A42L	0	0	1	1	WT
brca_tcga_pan_can_atlas_2018	TCGA-A2-A0D4	13	25	12	50	MUT
brca_tcga_pan_can_atlas_2018	TCGA-AO-A03M	8	10	5	23	WT
brca_tcga_pan_can_atlas_2018	TCGA-A2-A0EM	2	3	1	6	WT
skcm_tcga_pan_can_atlas_2018	TCGA-D9-A1JW	5	10	2	17	WT
brca_tcga_pan_can_atlas_2018	TCGA-A2-A0EN	4	5	2	11	WT
cesc_tcga_pan_can_atlas_2018	TCGA-VS-A958	6	7	5	18	WT
brca_tcga_pan_can_atlas_2018	TCGA-A2-A0EO	2	6	2	10	WT
stad_tcga_pan_can_atlas_2018	TCGA-VQ-A8PO	3	2	4	9	WT
laml_tcga_pan_can_atlas_2018	TCGA-AB-2828	0	1	0	1	WT
brca_tcga_pan_can_atlas_2018	TCGA-A2-A0EQ	14	24	14	52	MUT
sarc_tcga_pan_can_atlas_2018	TCGA-QQ-A8VF	9	12	4	25	WT
brca_tcga_pan_can_atlas_2018	TCGA-A2-A0ER	2	4	1	7	WT
lusc_tcga_pan_can_atlas_2018	TCGA-92-7340	2	13	11	26	WT
ucec_tcga_pan_can_atlas_2018	TCGA-SL-A6JA	1	3	0	4	WT
brca_tcga_pan_can_atlas_2018	TCGA-A2-A0ET	2	11	3	16	WT
skcm_tcga_pan_can_atlas_2018	TCGA-FS-A1ZC	3	6	7	16	WT
brca_tcga_pan_can_atlas_2018	TCGA-A2-A0EU	2	8	3	13	WT
luad_tcga_pan_can_atlas_2018	TCGA-05-4397	9	18	13	40	WT
brca_tcga_pan_can_atlas_2018	TCGA-A2-A0EV	5	14	9	28	WT
hnsc_tcga_pan_can_atlas_2018	TCGA-CN-4723	13	22	14	49	MUT
brca_tcga_pan_can_atlas_2018	TCGA-A2-A0EW	1	5	3	9	WT
skcm_tcga_pan_can_atlas_2018	TCGA-FS-A1ZM	6	25	6	37	WT
brca_tcga_pan_can_atlas_2018	TCGA-A2-A0EX	4	3	1	8	WT
stad_tcga_pan_can_atlas_2018	TCGA-VQ-A8PB	0	0	1	1	WT
brca_tcga_pan_can_atlas_2018	TCGA-A2-A0EY	13	24	16	53	MUT
luad_tcga_pan_can_atlas_2018	TCGA-78-7220	13	22	6	41	WT
brca_tcga_pan_can_atlas_2018	TCGA-A2-A0ST	0	0	0	0	WT
luad_tcga_pan_can_atlas_2018	TCGA-50-5049	12	22	16	50	MUT
brca_tcga_pan_can_atlas_2018	TCGA-A2-A0SU	6	7	5	18	WT
luad_tcga_pan_can_atlas_2018	TCGA-53-7624	21	25	19	65	MUT
brca_tcga_pan_can_atlas_2018	TCGA-A2-A0SV	19	17	10	46	MUT
ucec_tcga_pan_can_atlas_2018	TCGA-AX-A060	1	28	12	41	WT
brca_tcga_pan_can_atlas_2018	TCGA-A2-A0SW	7	12	15	34	WT
ucec_tcga_pan_can_atlas_2018	TCGA-AP-A1DR	0	0	0	0	WT
brca_tcga_pan_can_atlas_2018	TCGA-A2-A0SX	16	12	8	36	WT
stad_tcga_pan_can_atlas_2018	TCGA-VQ-A91E	9	5	1	15	WT
brca_tcga_pan_can_atlas_2018	TCGA-A2-A0SY	3	5	2	10	WT
skcm_tcga_pan_can_atlas_2018	TCGA-D3-A2JN	8	12	10	30	WT
brca_tcga_pan_can_atlas_2018	TCGA-A2-A0T0	17	22	33	72	MUT
skcm_tcga_pan_can_atlas_2018	TCGA-FR-A729	10	14	13	37	WT
brca_tcga_pan_can_atlas_2018	TCGA-A2-A0T1	8	23	16	47	MUT
luad_tcga_pan_can_atlas_2018	TCGA-69-7980	12	26	14	52	MUT
brca_tcga_pan_can_atlas_2018	TCGA-A2-A0T2	11	7	8	26	WT
luad_tcga_pan_can_atlas_2018	TCGA-55-7576	11	24	24	59	MUT
brca_tcga_pan_can_atlas_2018	TCGA-A2-A0T3	12	25	6	43	MUT
ucec_tcga_pan_can_atlas_2018	TCGA-PG-A917	2	4	3	9	WT
brca_tcga_pan_can_atlas_2018	TCGA-A2-A0T4	8	6	1	15	WT
skcm_tcga_pan_can_atlas_2018	TCGA-D9-A149	3	16	16	35	WT
brca_tcga_pan_can_atlas_2018	TCGA-A2-A0T5	1	4	0	5	WT
skcm_tcga_pan_can_atlas_2018	TCGA-RP-A695	4	5	9	18	WT
brca_tcga_pan_can_atlas_2018	TCGA-A2-A0T6	2	3	1	6	WT
ucec_tcga_pan_can_atlas_2018	TCGA-D1-A1NZ	1	2	2	5	WT
brca_tcga_pan_can_atlas_2018	TCGA-A2-A0T7	17	13	9	39	WT
coadread_tcga_pan_can_atlas_2018	TCGA-CM-4746	2	4	1	7	WT
brca_tcga_pan_can_atlas_2018	TCGA-A2-A0YC	1	5	1	7	WT
skcm_tcga_pan_can_atlas_2018	TCGA-D3-A3MR	8	11	2	21	WT
brca_tcga_pan_can_atlas_2018	TCGA-A2-A0YD	2	4	1	7	WT
brca_tcga_pan_can_atlas_2018	TCGA-A2-A0YE	12	23	14	49	MUT
brca_tcga_pan_can_atlas_2018	TCGA-A2-A0YF	5	5	4	14	WT
lusc_tcga_pan_can_atlas_2018	TCGA-77-6842	9	24	19	52	MUT
brca_tcga_pan_can_atlas_2018	TCGA-A2-A0YG	5	21	10	36	WT
luad_tcga_pan_can_atlas_2018	TCGA-44-2657	0	20	7	27	WT
luad_tcga_pan_can_atlas_2018	TCGA-44-2657	8	10	10	28	WT
brca_tcga_pan_can_atlas_2018	TCGA-A2-A0YH	9	19	12	40	WT
cesc_tcga_pan_can_atlas_2018	TCGA-EA-A3HS	3	2	5	10	WT
brca_tcga_pan_can_atlas_2018	TCGA-A2-A0YJ	3	24	15	42	MUT
hnsc_tcga_pan_can_atlas_2018	TCGA-CR-7388	12	19	11	42	MUT
brca_tcga_pan_can_atlas_2018	TCGA-A2-A0YK	6	4	2	12	WT
lusc_tcga_pan_can_atlas_2018	TCGA-56-7222	11	29	12	52	MUT
brca_tcga_pan_can_atlas_2018	TCGA-A2-A0YL	5	6	0	11	WT
luad_tcga_pan_can_atlas_2018	TCGA-55-7570	10	11	3	24	WT
brca_tcga_pan_can_atlas_2018	TCGA-A2-A0YM	4	23	13	40	WT
ucs_tcga_pan_can_atlas_2018	TCGA-N7-A4Y0	0	2	2	4	WT
brca_tcga_pan_can_atlas_2018	TCGA-A2-A0YT	14	24	10	48	MUT
stad_tcga_pan_can_atlas_2018	TCGA-VQ-AA6D	10	17	11	38	WT
brca_tcga_pan_can_atlas_2018	TCGA-A2-A1FV	11	11	11	33	WT
stad_tcga_pan_can_atlas_2018	TCGA-BR-4280	1	0	4	5	WT
brca_tcga_pan_can_atlas_2018	TCGA-A2-A1FW	3	17	15	35	WT
ucec_tcga_pan_can_atlas_2018	TCGA-BS-A0TJ	0	0	0	0	WT
brca_tcga_pan_can_atlas_2018	TCGA-A2-A1FX	8	11	6	25	WT
luad_tcga_pan_can_atlas_2018	TCGA-44-6778	9	23	8	40	WT
brca_tcga_pan_can_atlas_2018	TCGA-A2-A1FZ	1	2	2	5	WT
esca_tcga_pan_can_atlas_2018	TCGA-L5-A43J	10	17	24	51	MUT
brca_tcga_pan_can_atlas_2018	TCGA-A2-A1G0	2	7	2	11	WT
stad_tcga_pan_can_atlas_2018	TCGA-HJ-7597	5	4	4	13	WT
brca_tcga_pan_can_atlas_2018	TCGA-A2-A1G1	5	21	3	29	WT
skcm_tcga_pan_can_atlas_2018	TCGA-ER-A1A1	0	0	0	0	WT
brca_tcga_pan_can_atlas_2018	TCGA-A2-A1G4	3	3	4	10	WT
skcm_tcga_pan_can_atlas_2018	TCGA-EB-A24D	5	13	8	26	WT
skcm_tcga_pan_can_atlas_2018	TCGA-BF-A1PX	10	7	6	23	WT
brca_tcga_pan_can_atlas_2018	TCGA-A2-A259	3	4	2	9	WT
skcm_tcga_pan_can_atlas_2018	TCGA-FR-A3YO	3	18	12	33	WT
brca_tcga_pan_can_atlas_2018	TCGA-A2-A25A	4	5	5	14	WT
luad_tcga_pan_can_atlas_2018	TCGA-L9-A8F4	18	18	9	45	MUT
brca_tcga_pan_can_atlas_2018	TCGA-A2-A25B	17	26	24	67	MUT
brca_tcga_pan_can_atlas_2018	TCGA-D8-A1J8	2	3	2	7	WT
brca_tcga_pan_can_atlas_2018	TCGA-A2-A25C	5	7	3	15	WT
skcm_tcga_pan_can_atlas_2018	TCGA-D3-A8GC	4	24	10	38	WT
brca_tcga_pan_can_atlas_2018	TCGA-A2-A25D	9	16	18	43	MUT
luad_tcga_pan_can_atlas_2018	TCGA-49-AARN	10	9	5	24	WT
brca_tcga_pan_can_atlas_2018	TCGA-A2-A25E	13	19	26	58	MUT
luad_tcga_pan_can_atlas_2018	TCGA-49-6743	13	19	11	43	MUT
lusc_tcga_pan_can_atlas_2018	TCGA-22-5473	13	20	15	48	MUT
stad_tcga_pan_can_atlas_2018	TCGA-VQ-A8E3	9	9	7	25	WT
brca_tcga_pan_can_atlas_2018	TCGA-A2-A3XT	18	30	31	79	MUT
lusc_tcga_pan_can_atlas_2018	TCGA-85-A4CL	12	15	16	43	MUT
brca_tcga_pan_can_atlas_2018	TCGA-A2-A3XU	3	4	4	11	WT
lihc_tcga_pan_can_atlas_2018	TCGA-CC-A7IH	2	5	5	12	WT
brca_tcga_pan_can_atlas_2018	TCGA-A2-A3XV	3	4	1	8	WT
lusc_tcga_pan_can_atlas_2018	TCGA-37-5819	14	33	22	69	MUT
brca_tcga_pan_can_atlas_2018	TCGA-A2-A3XX	5	20	9	34	WT
brca_tcga_pan_can_atlas_2018	TCGA-A2-A3XZ	5	11	8	24	WT
skcm_tcga_pan_can_atlas_2018	TCGA-RP-A693	7	6	4	17	WT
brca_tcga_pan_can_atlas_2018	TCGA-A2-A3Y0	19	29	34	82	MUT
luad_tcga_pan_can_atlas_2018	TCGA-55-A4DF	16	23	17	56	MUT
brca_tcga_pan_can_atlas_2018	TCGA-A2-A4S1	8	14	10	32	WT
luad_tcga_pan_can_atlas_2018	TCGA-44-8117	10	25	13	48	MUT
brca_tcga_pan_can_atlas_2018	TCGA-A2-A4S2	4	6	8	18	WT
cesc_tcga_pan_can_atlas_2018	TCGA-JX-A3Q0	1	3	1	5	WT
brca_tcga_pan_can_atlas_2018	TCGA-A2-A4S3	26	25	23	74	MUT
skcm_tcga_pan_can_atlas_2018	TCGA-EE-A17X	4	2	1	7	WT
brca_tcga_pan_can_atlas_2018	TCGA-A7-A0CD	3	8	6	17	WT
skcm_tcga_pan_can_atlas_2018	TCGA-D9-A4Z3	3	7	6	16	WT
brca_tcga_pan_can_atlas_2018	TCGA-A7-A0CE	10	25	24	59	MUT
skcm_tcga_pan_can_atlas_2018	TCGA-EE-A29G	16	8	9	33	WT
brca_tcga_pan_can_atlas_2018	TCGA-A7-A0CG	5	3	4	12	WT
ucec_tcga_pan_can_atlas_2018	TCGA-A5-A0GB	1	3	2	6	WT
brca_tcga_pan_can_atlas_2018	TCGA-A7-A0CH	1	5	0	6	WT
lusc_tcga_pan_can_atlas_2018	TCGA-37-3789	17	21	9	47	MUT
brca_tcga_pan_can_atlas_2018	TCGA-A7-A0CJ	13	30	14	57	MUT
luad_tcga_pan_can_atlas_2018	TCGA-44-6777	11	9	1	21	WT
brca_tcga_pan_can_atlas_2018	TCGA-A7-A0D9	5	7	5	17	WT
luad_tcga_pan_can_atlas_2018	TCGA-05-4424	0	17	12	29	WT
brca_tcga_pan_can_atlas_2018	TCGA-A7-A0DA	12	34	37	83	MUT
kich_tcga_pan_can_atlas_2018	TCGA-KN-8428	5	20	13	38	WT
brca_tcga_pan_can_atlas_2018	TCGA-A7-A0DB	2	15	1	18	WT
ucec_tcga_pan_can_atlas_2018	TCGA-EO-A3AU	1	1	1	3	WT
brca_tcga_pan_can_atlas_2018	TCGA-A7-A13D	12	17	11	40	WT
stad_tcga_pan_can_atlas_2018	TCGA-BR-7704	8	9	7	24	WT
brca_tcga_pan_can_atlas_2018	TCGA-A7-A13E	12	12	8	32	WT
luad_tcga_pan_can_atlas_2018	TCGA-05-4398	16	32	23	71	MUT
brca_tcga_pan_can_atlas_2018	TCGA-A7-A13F	4	22	15	41	WT
brca_tcga_pan_can_atlas_2018	TCGA-A7-A13G	5	4	4	13	WT
brca_tcga_pan_can_atlas_2018	TCGA-A7-A13G	2	4	2	8	WT
ucec_tcga_pan_can_atlas_2018	TCGA-D1-A17H	0	0	2	2	WT
brca_tcga_pan_can_atlas_2018	TCGA-A7-A26E	0	1	0	1	WT
brca_tcga_pan_can_atlas_2018	TCGA-A7-A26E	1	5	3	9	WT
brca_tcga_pan_can_atlas_2018	TCGA-A7-A26E	1	3	0	4	WT
luad_tcga_pan_can_atlas_2018	TCGA-44-7660	12	15	9	36	WT
brca_tcga_pan_can_atlas_2018	TCGA-A7-A26F	7	8	7	22	WT
brca_tcga_pan_can_atlas_2018	TCGA-A7-A26F	17	11	17	45	MUT
skcm_tcga_pan_can_atlas_2018	TCGA-FS-A1ZN	1	4	1	6	WT
brca_tcga_pan_can_atlas_2018	TCGA-A7-A26G	14	22	22	58	MUT
coadread_tcga_pan_can_atlas_2018	TCGA-D5-6927	1	1	1	3	WT
brca_tcga_pan_can_atlas_2018	TCGA-A7-A26H	5	10	5	20	WT
brca_tcga_pan_can_atlas_2018	TCGA-A7-A26I	14	18	7	39	WT
ucec_tcga_pan_can_atlas_2018	TCGA-AJ-A8CW	0	1	0	1	WT
brca_tcga_pan_can_atlas_2018	TCGA-A7-A26J	9	8	3	20	WT
brca_tcga_pan_can_atlas_2018	TCGA-A7-A26J	0	0	1	1	WT
brca_tcga_pan_can_atlas_2018	TCGA-A7-A26J	6	7	3	16	WT
lihc_tcga_pan_can_atlas_2018	TCGA-DD-A1EE	2	4	1	7	WT
brca_tcga_pan_can_atlas_2018	TCGA-A7-A2KD	8	28	16	52	MUT
skcm_tcga_pan_can_atlas_2018	TCGA-EE-A2GE	7	18	7	32	WT
brca_tcga_pan_can_atlas_2018	TCGA-A7-A3RF	0	0	0	0	WT
brca_tcga_pan_can_atlas_2018	TCGA-A7-A425	3	7	4	14	WT
stad_tcga_pan_can_atlas_2018	TCGA-BR-8059	10	24	36	70	MUT
brca_tcga_pan_can_atlas_2018	TCGA-A7-A4SD	14	18	14	46	MUT
cesc_tcga_pan_can_atlas_2018	TCGA-VS-A94Z	10	9	5	24	WT
brca_tcga_pan_can_atlas_2018	TCGA-A7-A4SE	24	27	13	64	MUT
ucec_tcga_pan_can_atlas_2018	TCGA-AJ-A3OK	0	0	1	1	WT
brca_tcga_pan_can_atlas_2018	TCGA-A7-A56D	10	24	13	47	MUT
ucec_tcga_pan_can_atlas_2018	TCGA-AX-A3G9	1	2	1	4	WT
brca_tcga_pan_can_atlas_2018	TCGA-A7-A5ZV	12	27	17	56	MUT
skcm_tcga_pan_can_atlas_2018	TCGA-EE-A2ML	3	2	7	12	WT
brca_tcga_pan_can_atlas_2018	TCGA-A7-A5ZW	2	3	2	7	WT
skcm_tcga_pan_can_atlas_2018	TCGA-EE-A3AB	13	11	12	36	WT
brca_tcga_pan_can_atlas_2018	TCGA-A7-A5ZX	2	2	3	7	WT
chol_tcga_pan_can_atlas_2018	TCGA-W5-AA39	4	6	4	14	WT
brca_tcga_pan_can_atlas_2018	TCGA-A7-A6VV	25	27	8	60	MUT
skcm_tcga_pan_can_atlas_2018	TCGA-D3-A2JH	0	0	2	2	WT
brca_tcga_pan_can_atlas_2018	TCGA-A7-A6VW	13	19	22	54	MUT
skcm_tcga_pan_can_atlas_2018	TCGA-ER-A195	8	4	6	18	WT
brca_tcga_pan_can_atlas_2018	TCGA-A7-A6VX	14	29	35	78	MUT
lusc_tcga_pan_can_atlas_2018	TCGA-56-7731	0	2	0	2	WT
brca_tcga_pan_can_atlas_2018	TCGA-A7-A6VY	30	18	30	78	MUT
skcm_tcga_pan_can_atlas_2018	TCGA-EE-A2MC	2	3	3	8	WT
brca_tcga_pan_can_atlas_2018	TCGA-A8-A06N	7	13	4	24	WT
luad_tcga_pan_can_atlas_2018	TCGA-78-8640	8	20	28	56	MUT
brca_tcga_pan_can_atlas_2018	TCGA-A8-A06O	14	16	11	41	WT
lusc_tcga_pan_can_atlas_2018	TCGA-56-7822	14	17	8	39	WT
brca_tcga_pan_can_atlas_2018	TCGA-A8-A06P	4	15	8	27	WT
skcm_tcga_pan_can_atlas_2018	TCGA-FS-A4F5	7	13	7	27	WT
brca_tcga_pan_can_atlas_2018	TCGA-A8-A06Q	8	15	13	36	WT
brca_tcga_pan_can_atlas_2018	TCGA-A8-A06R	10	35	24	69	MUT
skcm_tcga_pan_can_atlas_2018	TCGA-DA-A1I5	12	4	3	19	WT
brca_tcga_pan_can_atlas_2018	TCGA-A8-A06T	11	14	7	32	WT
ucec_tcga_pan_can_atlas_2018	TCGA-EC-A1QX	1	2	1	4	WT
brca_tcga_pan_can_atlas_2018	TCGA-A8-A06U	21	31	17	69	MUT
luad_tcga_pan_can_atlas_2018	TCGA-75-6214	10	28	15	53	MUT
brca_tcga_pan_can_atlas_2018	TCGA-A8-A06X	13	28	20	61	MUT
skcm_tcga_pan_can_atlas_2018	TCGA-GN-A26D	3	7	3	13	WT
brca_tcga_pan_can_atlas_2018	TCGA-A8-A06Y	3	1	2	6	WT
prad_tcga_pan_can_atlas_2018	TCGA-EJ-7782	6	1	13	20	WT
brca_tcga_pan_can_atlas_2018	TCGA-A8-A06Z	10	16	2	28	WT
luad_tcga_pan_can_atlas_2018	TCGA-49-AARQ	10	15	12	37	WT
brca_tcga_pan_can_atlas_2018	TCGA-A8-A075	15	26	23	64	MUT
skcm_tcga_pan_can_atlas_2018	TCGA-FW-A3TU	11	14	12	37	WT
brca_tcga_pan_can_atlas_2018	TCGA-A8-A076	4	16	14	34	WT
brca_tcga_pan_can_atlas_2018	TCGA-C8-A26Y	11	22	14	47	MUT
brca_tcga_pan_can_atlas_2018	TCGA-A8-A079	7	23	21	51	MUT
hnsc_tcga_pan_can_atlas_2018	TCGA-CV-A45Z	1	15	16	32	WT
brca_tcga_pan_can_atlas_2018	TCGA-A8-A07B	6	15	13	34	WT
ucec_tcga_pan_can_atlas_2018	TCGA-BK-A13B	0	1	1	2	WT
brca_tcga_pan_can_atlas_2018	TCGA-A8-A07E	6	9	7	22	WT
stad_tcga_pan_can_atlas_2018	TCGA-CD-A4MJ	1	1	2	4	WT
brca_tcga_pan_can_atlas_2018	TCGA-A8-A07F	2	6	4	12	WT
laml_tcga_pan_can_atlas_2018	TCGA-AB-2826	0	1	0	1	WT
brca_tcga_pan_can_atlas_2018	TCGA-A8-A07G	8	17	21	46	MUT
ucec_tcga_pan_can_atlas_2018	TCGA-EO-A22S	0	1	2	3	WT
brca_tcga_pan_can_atlas_2018	TCGA-A8-A07I	10	11	5	26	WT
ucec_tcga_pan_can_atlas_2018	TCGA-FI-A2D6	1	1	1	3	WT
brca_tcga_pan_can_atlas_2018	TCGA-A8-A07J	5	4	4	13	WT
ucec_tcga_pan_can_atlas_2018	TCGA-AJ-A8CT	0	0	0	0	WT
brca_tcga_pan_can_atlas_2018	TCGA-A8-A07L	21	25	19	65	MUT
ucec_tcga_pan_can_atlas_2018	TCGA-AP-A0LT	0	0	0	0	WT
brca_tcga_pan_can_atlas_2018	TCGA-A8-A07O	6	9	6	21	WT
brca_tcga_pan_can_atlas_2018	TCGA-A8-A07P	10	11	10	31	WT
lusc_tcga_pan_can_atlas_2018	TCGA-43-7656	12	13	9	34	WT
brca_tcga_pan_can_atlas_2018	TCGA-A8-A07U	19	22	17	58	MUT
brca_tcga_pan_can_atlas_2018	TCGA-A8-A07W	6	23	13	42	MUT
luad_tcga_pan_can_atlas_2018	TCGA-44-2668	10	11	12	33	WT
luad_tcga_pan_can_atlas_2018	TCGA-44-2668	4	16	18	38	WT
luad_tcga_pan_can_atlas_2018	TCGA-44-2668	11	11	17	39	WT
luad_tcga_pan_can_atlas_2018	TCGA-44-2668	0	0	0	0	WT
brca_tcga_pan_can_atlas_2018	TCGA-A8-A07Z	4	28	12	44	MUT
brca_tcga_pan_can_atlas_2018	TCGA-A8-A081	9	15	13	37	WT
brca_tcga_pan_can_atlas_2018	TCGA-A8-A082	5	4	3	12	WT
brca_tcga_pan_can_atlas_2018	TCGA-A8-A083	2	5	2	9	WT
skcm_tcga_pan_can_atlas_2018	TCGA-EE-A2GM	0	3	6	9	WT
brca_tcga_pan_can_atlas_2018	TCGA-A8-A086	4	9	3	16	WT
ucec_tcga_pan_can_atlas_2018	TCGA-D1-A0ZO	1	2	1	4	WT
brca_tcga_pan_can_atlas_2018	TCGA-A8-A08A	3	5	5	13	WT
ucec_tcga_pan_can_atlas_2018	TCGA-EY-A2OM	0	0	0	0	WT
brca_tcga_pan_can_atlas_2018	TCGA-A8-A08B	9	10	8	27	WT
skcm_tcga_pan_can_atlas_2018	TCGA-D3-A5GU	0	8	4	12	WT
brca_tcga_pan_can_atlas_2018	TCGA-A8-A08G	6	16	5	27	WT
skcm_tcga_pan_can_atlas_2018	TCGA-W3-AA1O	5	9	6	20	WT
brca_tcga_pan_can_atlas_2018	TCGA-A8-A08H	0	0	0	0	WT
luad_tcga_pan_can_atlas_2018	TCGA-55-A4DG	12	15	12	39	WT
brca_tcga_pan_can_atlas_2018	TCGA-A8-A08I	11	21	10	42	MUT
skcm_tcga_pan_can_atlas_2018	TCGA-EB-A5UN	7	8	2	17	WT
brca_tcga_pan_can_atlas_2018	TCGA-A8-A08J	6	22	12	40	WT
brca_tcga_pan_can_atlas_2018	TCGA-A8-A08L	24	29	26	79	MUT
skcm_tcga_pan_can_atlas_2018	TCGA-EE-A2MQ	5	10	5	20	WT
brca_tcga_pan_can_atlas_2018	TCGA-A8-A08O	10	13	9	32	WT
skcm_tcga_pan_can_atlas_2018	TCGA-DA-A1HY	7	11	8	26	WT
brca_tcga_pan_can_atlas_2018	TCGA-A8-A08P	15	20	16	51	MUT
lusc_tcga_pan_can_atlas_2018	TCGA-77-7141	11	22	17	50	MUT
brca_tcga_pan_can_atlas_2018	TCGA-A8-A08R	22	28	29	79	MUT
thym_tcga_pan_can_atlas_2018	TCGA-ZB-A966	2	2	0	4	WT
brca_tcga_pan_can_atlas_2018	TCGA-A8-A08T	4	8	1	13	WT
skcm_tcga_pan_can_atlas_2018	TCGA-EE-A2MF	6	7	6	19	WT
brca_tcga_pan_can_atlas_2018	TCGA-A8-A08X	8	25	15	48	MUT
hnsc_tcga_pan_can_atlas_2018	TCGA-BA-A6DA	5	16	4	25	WT
brca_tcga_pan_can_atlas_2018	TCGA-A8-A08Z	3	5	4	12	WT
luad_tcga_pan_can_atlas_2018	TCGA-55-8302	12	20	10	42	MUT
brca_tcga_pan_can_atlas_2018	TCGA-A8-A090	4	21	8	33	WT
skcm_tcga_pan_can_atlas_2018	TCGA-EE-A2MK	1	3	0	4	WT
brca_tcga_pan_can_atlas_2018	TCGA-A8-A091	4	6	0	10	WT
skcm_tcga_pan_can_atlas_2018	TCGA-EE-A29Q	0	3	2	5	WT
brca_tcga_pan_can_atlas_2018	TCGA-A8-A092	5	11	1	17	WT
ucec_tcga_pan_can_atlas_2018	TCGA-A5-A2K7	0	0	0	0	WT
brca_tcga_pan_can_atlas_2018	TCGA-A8-A093	2	4	0	6	WT
gbm_tcga_pan_can_atlas_2018	TCGA-12-0829	3	5	3	11	WT
brca_tcga_pan_can_atlas_2018	TCGA-A8-A094	21	21	26	68	MUT
skcm_tcga_pan_can_atlas_2018	TCGA-EE-A2M7	4	16	9	29	WT
brca_tcga_pan_can_atlas_2018	TCGA-A8-A095	2	5	3	10	WT
skcm_tcga_pan_can_atlas_2018	TCGA-FS-A4FC	3	3	3	9	WT
brca_tcga_pan_can_atlas_2018	TCGA-A8-A096	2	1	3	6	WT
skcm_tcga_pan_can_atlas_2018	TCGA-FS-A1Z4	12	9	8	29	WT
brca_tcga_pan_can_atlas_2018	TCGA-A8-A097	10	18	18	46	MUT
ucec_tcga_pan_can_atlas_2018	TCGA-BG-A0MQ	0	1	0	1	WT
brca_tcga_pan_can_atlas_2018	TCGA-A8-A099	6	2	5	13	WT
luad_tcga_pan_can_atlas_2018	TCGA-55-7995	16	22	15	53	MUT
brca_tcga_pan_can_atlas_2018	TCGA-A8-A09A	15	29	36	80	MUT
ucec_tcga_pan_can_atlas_2018	TCGA-DF-A2KZ	1	2	0	3	WT
brca_tcga_pan_can_atlas_2018	TCGA-A8-A09B	1	6	9	16	WT
lusc_tcga_pan_can_atlas_2018	TCGA-98-A538	21	17	8	46	MUT
brca_tcga_pan_can_atlas_2018	TCGA-A8-A09C	7	14	10	31	WT
brca_tcga_pan_can_atlas_2018	TCGA-A8-A09D	9	11	6	26	WT
skcm_tcga_pan_can_atlas_2018	TCGA-ER-A19C	5	7	1	13	WT
brca_tcga_pan_can_atlas_2018	TCGA-A8-A09G	6	6	1	13	WT
brca_tcga_pan_can_atlas_2018	TCGA-A8-A09I	8	14	15	37	WT
ucec_tcga_pan_can_atlas_2018	TCGA-EY-A548	0	0	0	0	WT
brca_tcga_pan_can_atlas_2018	TCGA-A8-A09M	10	29	34	73	MUT
ucec_tcga_pan_can_atlas_2018	TCGA-B5-A11R	1	9	2	12	WT
brca_tcga_pan_can_atlas_2018	TCGA-A8-A09N	10	11	3	24	WT
kirc_tcga_pan_can_atlas_2018	TCGA-B0-5098	5	3	3	11	WT
brca_tcga_pan_can_atlas_2018	TCGA-A8-A09Q	13	31	19	63	MUT
luad_tcga_pan_can_atlas_2018	TCGA-78-7536	12	24	30	66	MUT
brca_tcga_pan_can_atlas_2018	TCGA-A8-A09R	9	11	1	21	WT
skcm_tcga_pan_can_atlas_2018	TCGA-RP-A694	5	7	4	16	WT
brca_tcga_pan_can_atlas_2018	TCGA-A8-A09T	2	3	2	7	WT
lusc_tcga_pan_can_atlas_2018	TCGA-43-6143	14	26	19	59	MUT
brca_tcga_pan_can_atlas_2018	TCGA-A8-A09V	1	2	2	5	WT
brca_tcga_pan_can_atlas_2018	TCGA-A8-A09W	12	19	28	59	MUT
skcm_tcga_pan_can_atlas_2018	TCGA-D3-A3C6	11	8	6	25	WT
brca_tcga_pan_can_atlas_2018	TCGA-A8-A09X	3	18	17	38	WT
lusc_tcga_pan_can_atlas_2018	TCGA-34-5231	12	17	9	38	WT
skcm_tcga_pan_can_atlas_2018	TCGA-D3-A51R	1	1	2	4	WT
brca_tcga_pan_can_atlas_2018	TCGA-A8-A0A1	7	5	7	19	WT
skcm_tcga_pan_can_atlas_2018	TCGA-FS-A1ZW	4	6	4	14	WT
brca_tcga_pan_can_atlas_2018	TCGA-A8-A0A2	3	14	4	21	WT
skcm_tcga_pan_can_atlas_2018	TCGA-EB-A299	2	4	3	9	WT
brca_tcga_pan_can_atlas_2018	TCGA-A8-A0A4	11	7	12	30	WT
hnsc_tcga_pan_can_atlas_2018	TCGA-CV-A6K2	2	5	3	10	WT
brca_tcga_pan_can_atlas_2018	TCGA-A8-A0A6	13	10	9	32	WT
stad_tcga_pan_can_atlas_2018	TCGA-CG-4465	3	3	2	8	WT
brca_tcga_pan_can_atlas_2018	TCGA-A8-A0A7	0	0	0	0	WT
luad_tcga_pan_can_atlas_2018	TCGA-75-5126	9	13	7	29	WT
brca_tcga_pan_can_atlas_2018	TCGA-A8-A0A9	4	10	2	16	WT
ucec_tcga_pan_can_atlas_2018	TCGA-BK-A0C9	1	3	1	5	WT
brca_tcga_pan_can_atlas_2018	TCGA-A8-A0AB	6	5	6	17	WT
luad_tcga_pan_can_atlas_2018	TCGA-91-6829	18	27	22	67	MUT
brca_tcga_pan_can_atlas_2018	TCGA-A8-A0AD	4	4	3	11	WT
luad_tcga_pan_can_atlas_2018	TCGA-44-6145	0	14	7	21	WT
brca_tcga_pan_can_atlas_2018	TCGA-AC-A23C	7	15	11	33	WT
skcm_tcga_pan_can_atlas_2018	TCGA-GN-A269	4	9	5	18	WT
brca_tcga_pan_can_atlas_2018	TCGA-AC-A23E	3	6	3	12	WT
skcm_tcga_pan_can_atlas_2018	TCGA-W3-AA1W	2	6	3	11	WT
ucec_tcga_pan_can_atlas_2018	TCGA-DI-A0WH	0	1	0	1	WT
brca_tcga_pan_can_atlas_2018	TCGA-AC-A2B8	7	12	7	26	WT
brca_tcga_pan_can_atlas_2018	TCGA-AC-A2BK	15	24	17	56	MUT
ucec_tcga_pan_can_atlas_2018	TCGA-BG-A0M4	1	2	1	4	WT
brca_tcga_pan_can_atlas_2018	TCGA-AC-A2BM	5	14	13	32	WT
ucec_tcga_pan_can_atlas_2018	TCGA-AP-A1DH	0	0	0	0	WT
brca_tcga_pan_can_atlas_2018	TCGA-AC-A2FF	0	0	0	0	WT
lusc_tcga_pan_can_atlas_2018	TCGA-39-5011	28	19	14	61	MUT
brca_tcga_pan_can_atlas_2018	TCGA-AC-A2FG	3	4	2	9	WT
gbm_tcga_pan_can_atlas_2018	TCGA-19-1787	6	14	8	28	WT
skcm_tcga_pan_can_atlas_2018	TCGA-EE-A2M6	11	19	8	38	WT
brca_tcga_pan_can_atlas_2018	TCGA-AC-A2FO	6	10	6	22	WT
stad_tcga_pan_can_atlas_2018	TCGA-HU-A4H4	7	15	10	32	WT
brca_tcga_pan_can_atlas_2018	TCGA-AC-A2QH	12	19	16	47	MUT
brca_tcga_pan_can_atlas_2018	TCGA-AC-A2QH	0	0	0	0	WT
luad_tcga_pan_can_atlas_2018	TCGA-44-8119	12	27	19	58	MUT
skcm_tcga_pan_can_atlas_2018	TCGA-EE-A2GB	3	15	12	30	WT
brca_tcga_pan_can_atlas_2018	TCGA-AC-A3OD	10	12	6	28	WT
brca_tcga_pan_can_atlas_2018	TCGA-AC-A3OD	8	10	5	23	WT
lusc_tcga_pan_can_atlas_2018	TCGA-18-3416	25	28	19	72	MUT
brca_tcga_pan_can_atlas_2018	TCGA-AC-A3QP	3	4	2	9	WT
ucec_tcga_pan_can_atlas_2018	TCGA-D1-A1NY	1	5	5	11	WT
brca_tcga_pan_can_atlas_2018	TCGA-AC-A3QQ	4	5	3	12	WT
skcm_tcga_pan_can_atlas_2018	TCGA-GN-A4U4	3	5	4	12	WT
brca_tcga_pan_can_atlas_2018	TCGA-AC-A3W5	13	25	24	62	MUT
lusc_tcga_pan_can_atlas_2018	TCGA-39-5031	19	19	17	55	MUT
brca_tcga_pan_can_atlas_2018	TCGA-AC-A3YI	0	0	2	2	WT
skcm_tcga_pan_can_atlas_2018	TCGA-EE-A29N	1	7	3	11	WT
brca_tcga_pan_can_atlas_2018	TCGA-AC-A3YJ	0	1	2	3	WT
sarc_tcga_pan_can_atlas_2018	TCGA-DX-A6YT	12	14	7	33	WT
brca_tcga_pan_can_atlas_2018	TCGA-AC-A4ZE	7	6	2	15	WT
coadread_tcga_pan_can_atlas_2018	TCGA-AA-3833	1	1	0	2	WT
brca_tcga_pan_can_atlas_2018	TCGA-AC-A5EH	12	7	10	29	WT
lusc_tcga_pan_can_atlas_2018	TCGA-22-4613	21	19	9	49	MUT
skcm_tcga_pan_can_atlas_2018	TCGA-EE-A2MU	4	10	8	22	WT
brca_tcga_pan_can_atlas_2018	TCGA-AC-A5XU	5	18	10	33	WT
ucec_tcga_pan_can_atlas_2018	TCGA-B5-A0JR	0	1	1	2	WT
brca_tcga_pan_can_atlas_2018	TCGA-AC-A62X	3	21	9	33	WT
skcm_tcga_pan_can_atlas_2018	TCGA-D3-A2JG	3	10	3	16	WT
brca_tcga_pan_can_atlas_2018	TCGA-AC-A62Y	1	16	15	32	WT
stad_tcga_pan_can_atlas_2018	TCGA-RD-A8NB	1	1	0	2	WT
brca_tcga_pan_can_atlas_2018	TCGA-AC-A6IV	4	10	6	20	WT
ucec_tcga_pan_can_atlas_2018	TCGA-D1-A163	1	1	1	3	WT
brca_tcga_pan_can_atlas_2018	TCGA-AC-A6IW	15	23	15	53	MUT
sarc_tcga_pan_can_atlas_2018	TCGA-DX-A8BP	11	15	13	39	WT
brca_tcga_pan_can_atlas_2018	TCGA-AC-A6IX	12	10	5	27	WT
brca_tcga_pan_can_atlas_2018	TCGA-AC-A6IX	10	6	4	20	WT
brca_tcga_pan_can_atlas_2018	TCGA-AC-A6NO	1	3	0	4	WT
stad_tcga_pan_can_atlas_2018	TCGA-SW-A7EA	2	2	7	11	WT
brca_tcga_pan_can_atlas_2018	TCGA-AC-A7VB	7	10	10	27	WT
luad_tcga_pan_can_atlas_2018	TCGA-49-AAR9	17	28	15	60	MUT
brca_tcga_pan_can_atlas_2018	TCGA-AC-A7VC	1	7	7	15	WT
hnsc_tcga_pan_can_atlas_2018	TCGA-CV-7242	19	12	5	36	WT
brca_tcga_pan_can_atlas_2018	TCGA-AC-A8OP	6	16	12	34	WT
ucec_tcga_pan_can_atlas_2018	TCGA-E6-A2P8	0	0	0	0	WT
brca_tcga_pan_can_atlas_2018	TCGA-AC-A8OQ	26	31	25	82	MUT
luad_tcga_pan_can_atlas_2018	TCGA-91-6848	22	31	29	82	MUT
brca_tcga_pan_can_atlas_2018	TCGA-AC-A8OR	3	1	0	4	WT
ucec_tcga_pan_can_atlas_2018	TCGA-AP-A1DO	1	2	3	6	WT
brca_tcga_pan_can_atlas_2018	TCGA-AC-A8OS	3	4	3	10	WT
hnsc_tcga_pan_can_atlas_2018	TCGA-CV-A45W	0	8	14	22	WT
brca_tcga_pan_can_atlas_2018	TCGA-AN-A03X	6	7	3	16	WT
ucec_tcga_pan_can_atlas_2018	TCGA-AP-A1E1	0	1	0	1	WT
brca_tcga_pan_can_atlas_2018	TCGA-AN-A03Y	3	12	1	16	WT
ucec_tcga_pan_can_atlas_2018	TCGA-B5-A11G	3	1	4	8	WT
brca_tcga_pan_can_atlas_2018	TCGA-AN-A041	3	18	5	26	WT
luad_tcga_pan_can_atlas_2018	TCGA-44-6774	9	10	6	25	WT
brca_tcga_pan_can_atlas_2018	TCGA-AN-A049	11	17	13	41	WT
lusc_tcga_pan_can_atlas_2018	TCGA-34-2604	17	21	13	51	MUT
brca_tcga_pan_can_atlas_2018	TCGA-AN-A04A	12	25	9	46	MUT
stad_tcga_pan_can_atlas_2018	TCGA-B7-A5TI	11	13	13	37	WT
brca_tcga_pan_can_atlas_2018	TCGA-AN-A04C	9	17	12	38	WT
skcm_tcga_pan_can_atlas_2018	TCGA-EE-A29R	4	12	7	23	WT
brca_tcga_pan_can_atlas_2018	TCGA-AN-A04D	13	24	26	63	MUT
lusc_tcga_pan_can_atlas_2018	TCGA-18-3421	20	30	33	83	MUT
brca_tcga_pan_can_atlas_2018	TCGA-AN-A0AJ	6	21	9	36	WT
lusc_tcga_pan_can_atlas_2018	TCGA-77-A5G3	8	26	24	58	MUT
stad_tcga_pan_can_atlas_2018	TCGA-BR-4363	4	2	0	6	WT
brca_tcga_pan_can_atlas_2018	TCGA-AN-A0AL	19	25	28	72	MUT
luad_tcga_pan_can_atlas_2018	TCGA-NJ-A4YF	13	31	18	62	MUT
brca_tcga_pan_can_atlas_2018	TCGA-AN-A0AM	10	24	16	50	MUT
luad_tcga_pan_can_atlas_2018	TCGA-69-7978	10	19	18	47	MUT
brca_tcga_pan_can_atlas_2018	TCGA-AN-A0AR	23	27	29	79	MUT
stad_tcga_pan_can_atlas_2018	TCGA-VQ-A8PX	8	9	13	30	WT
brca_tcga_pan_can_atlas_2018	TCGA-AN-A0AS	8	17	11	36	WT
luad_tcga_pan_can_atlas_2018	TCGA-69-7765	5	5	3	13	WT
brca_tcga_pan_can_atlas_2018	TCGA-AN-A0AT	20	25	23	68	MUT
luad_tcga_pan_can_atlas_2018	TCGA-91-6828	11	9	7	27	WT
brca_tcga_pan_can_atlas_2018	TCGA-AN-A0FD	12	10	6	28	WT
ucec_tcga_pan_can_atlas_2018	TCGA-AP-A0LE	1	2	1	4	WT
brca_tcga_pan_can_atlas_2018	TCGA-AN-A0FF	2	3	3	8	WT
luad_tcga_pan_can_atlas_2018	TCGA-44-7661	2	7	3	12	WT
brca_tcga_pan_can_atlas_2018	TCGA-AN-A0FJ	8	20	14	42	MUT
skcm_tcga_pan_can_atlas_2018	TCGA-D9-A6EA	2	24	10	36	WT
brca_tcga_pan_can_atlas_2018	TCGA-AN-A0FK	3	7	1	11	WT
luad_tcga_pan_can_atlas_2018	TCGA-44-8120	11	10	8	29	WT
brca_tcga_pan_can_atlas_2018	TCGA-AN-A0FL	15	22	26	63	MUT
hnsc_tcga_pan_can_atlas_2018	TCGA-TN-A7HL	11	13	5	29	WT
brca_tcga_pan_can_atlas_2018	TCGA-AN-A0FN	0	0	1	1	WT
lusc_tcga_pan_can_atlas_2018	TCGA-39-5034	11	27	6	44	MUT
brca_tcga_pan_can_atlas_2018	TCGA-AN-A0FS	5	4	2	11	WT
skcm_tcga_pan_can_atlas_2018	TCGA-ER-A19E	14	15	12	41	WT
luad_tcga_pan_can_atlas_2018	TCGA-49-AARO	10	17	15	42	MUT
brca_tcga_pan_can_atlas_2018	TCGA-AN-A0FV	12	17	10	39	WT
ucec_tcga_pan_can_atlas_2018	TCGA-B5-A1MW	0	0	0	0	WT
brca_tcga_pan_can_atlas_2018	TCGA-AN-A0FW	5	14	19	38	WT
brca_tcga_pan_can_atlas_2018	TCGA-AN-A0FX	15	28	26	69	MUT
luad_tcga_pan_can_atlas_2018	TCGA-38-4625	9	15	13	37	WT
luad_tcga_pan_can_atlas_2018	TCGA-38-4625	16	23	10	49	MUT
brca_tcga_pan_can_atlas_2018	TCGA-AN-A0FY	13	19	12	44	MUT
luad_tcga_pan_can_atlas_2018	TCGA-05-5425	22	23	12	57	MUT
brca_tcga_pan_can_atlas_2018	TCGA-AN-A0XL	6	8	5	19	WT
skcm_tcga_pan_can_atlas_2018	TCGA-D3-A3CB	11	7	3	21	WT
brca_tcga_pan_can_atlas_2018	TCGA-AN-A0XN	8	29	32	69	MUT
lusc_tcga_pan_can_atlas_2018	TCGA-66-2787	23	26	11	60	MUT
brca_tcga_pan_can_atlas_2018	TCGA-AN-A0XO	6	10	11	27	WT
luad_tcga_pan_can_atlas_2018	TCGA-55-6979	13	9	7	29	WT
brca_tcga_pan_can_atlas_2018	TCGA-AN-A0XP	2	2	0	4	WT
cesc_tcga_pan_can_atlas_2018	TCGA-EK-A2PG	6	23	22	51	MUT
brca_tcga_pan_can_atlas_2018	TCGA-AN-A0XR	5	10	1	16	WT
coadread_tcga_pan_can_atlas_2018	TCGA-F4-6703	3	4	2	9	WT
brca_tcga_pan_can_atlas_2018	TCGA-AN-A0XS	3	3	3	9	WT
luad_tcga_pan_can_atlas_2018	TCGA-64-1676	14	22	15	51	MUT
luad_tcga_pan_can_atlas_2018	TCGA-05-4432	9	21	13	43	MUT
brca_tcga_pan_can_atlas_2018	TCGA-AN-A0XU	22	32	29	83	MUT
skcm_tcga_pan_can_atlas_2018	TCGA-EE-A3AH	4	5	4	13	WT
brca_tcga_pan_can_atlas_2018	TCGA-AN-A0XV	3	3	1	7	WT
gbm_tcga_pan_can_atlas_2018	TCGA-06-1802	4	1	3	8	WT
brca_tcga_pan_can_atlas_2018	TCGA-AN-A0XW	11	11	5	27	WT
luad_tcga_pan_can_atlas_2018	TCGA-86-8585	20	22	14	56	MUT
brca_tcga_pan_can_atlas_2018	TCGA-AO-A03L	12	21	15	48	MUT
skcm_tcga_pan_can_atlas_2018	TCGA-HR-A2OG	0	10	2	12	WT
brca_tcga_pan_can_atlas_2018	TCGA-AO-A03N	6	11	9	26	WT
stad_tcga_pan_can_atlas_2018	TCGA-BR-6458	17	27	24	68	MUT
brca_tcga_pan_can_atlas_2018	TCGA-AO-A03O	13	29	9	51	MUT
hnsc_tcga_pan_can_atlas_2018	TCGA-CV-A461	8	11	6	25	WT
brca_tcga_pan_can_atlas_2018	TCGA-AO-A03P	4	21	8	33	WT
luad_tcga_pan_can_atlas_2018	TCGA-49-AAR4	18	13	9	40	WT
brca_tcga_pan_can_atlas_2018	TCGA-AO-A03R	5	5	2	12	WT
lusc_tcga_pan_can_atlas_2018	TCGA-NC-A5HG	9	23	12	44	MUT
brca_tcga_pan_can_atlas_2018	TCGA-AO-A03T	11	17	15	43	MUT
skcm_tcga_pan_can_atlas_2018	TCGA-BF-A5EO	5	4	3	12	WT
brca_tcga_pan_can_atlas_2018	TCGA-AO-A03V	5	18	18	41	WT
hnsc_tcga_pan_can_atlas_2018	TCGA-CV-7248	18	18	10	46	MUT
brca_tcga_pan_can_atlas_2018	TCGA-AO-A0J2	25	31	27	83	MUT
skcm_tcga_pan_can_atlas_2018	TCGA-EE-A2A0	8	7	6	21	WT
brca_tcga_pan_can_atlas_2018	TCGA-AO-A0J3	10	23	17	50	MUT
laml_tcga_pan_can_atlas_2018	TCGA-AB-2806	1	2	1	4	WT
brca_tcga_pan_can_atlas_2018	TCGA-AO-A0J4	10	26	24	60	MUT
skcm_tcga_pan_can_atlas_2018	TCGA-EE-A20H	9	8	11	28	WT
brca_tcga_pan_can_atlas_2018	TCGA-AO-A0J5	7	6	9	22	WT
luad_tcga_pan_can_atlas_2018	TCGA-05-4390	2	23	18	43	MUT
brca_tcga_pan_can_atlas_2018	TCGA-AO-A0J6	23	22	30	75	MUT
skcm_tcga_pan_can_atlas_2018	TCGA-EE-A2ME	0	0	0	0	WT
brca_tcga_pan_can_atlas_2018	TCGA-AO-A0J7	2	2	2	6	WT
ucec_tcga_pan_can_atlas_2018	TCGA-AX-A2IN	1	1	1	3	WT
brca_tcga_pan_can_atlas_2018	TCGA-AO-A0J8	1	2	2	5	WT
brca_tcga_pan_can_atlas_2018	TCGA-AO-A0J9	2	11	14	27	WT
skcm_tcga_pan_can_atlas_2018	TCGA-EE-A3JB	5	12	9	26	WT
brca_tcga_pan_can_atlas_2018	TCGA-AO-A0JA	17	9	10	36	WT
skcm_tcga_pan_can_atlas_2018	TCGA-EE-A2GP	4	13	4	21	WT
brca_tcga_pan_can_atlas_2018	TCGA-AO-A0JB	22	25	26	73	MUT
hnsc_tcga_pan_can_atlas_2018	TCGA-CV-6936	14	21	7	42	MUT
brca_tcga_pan_can_atlas_2018	TCGA-AO-A0JC	2	5	3	10	WT
luad_tcga_pan_can_atlas_2018	TCGA-55-8511	16	21	8	45	MUT
brca_tcga_pan_can_atlas_2018	TCGA-AO-A0JD	13	27	17	57	MUT
lusc_tcga_pan_can_atlas_2018	TCGA-33-4583	14	18	12	44	MUT
brca_tcga_pan_can_atlas_2018	TCGA-AO-A0JE	13	12	11	36	WT
lusc_tcga_pan_can_atlas_2018	TCGA-NC-A5HN	11	22	18	51	MUT
brca_tcga_pan_can_atlas_2018	TCGA-AO-A0JF	1	2	2	5	WT
lusc_tcga_pan_can_atlas_2018	TCGA-66-2734	12	6	4	22	WT
brca_tcga_pan_can_atlas_2018	TCGA-AO-A0JG	10	6	3	19	WT
lihc_tcga_pan_can_atlas_2018	TCGA-DD-AAC8	1	5	6	12	WT
brca_tcga_pan_can_atlas_2018	TCGA-AO-A0JI	8	4	1	13	WT
lusc_tcga_pan_can_atlas_2018	TCGA-66-2773	8	13	8	29	WT
brca_tcga_pan_can_atlas_2018	TCGA-AO-A0JJ	4	7	3	14	WT
skcm_tcga_pan_can_atlas_2018	TCGA-EE-A2GU	9	13	7	29	WT
brca_tcga_pan_can_atlas_2018	TCGA-AO-A0JM	8	18	13	39	WT
brca_tcga_pan_can_atlas_2018	TCGA-AO-A124	25	35	25	85	MUT
skcm_tcga_pan_can_atlas_2018	TCGA-EB-A6QY	9	21	8	38	WT
brca_tcga_pan_can_atlas_2018	TCGA-AO-A125	1	8	1	10	WT
brca_tcga_pan_can_atlas_2018	TCGA-AO-A126	8	5	6	19	WT
luad_tcga_pan_can_atlas_2018	TCGA-38-4632	8	27	20	55	MUT
ucec_tcga_pan_can_atlas_2018	TCGA-D1-A160	0	1	0	1	WT
brca_tcga_pan_can_atlas_2018	TCGA-AO-A129	15	36	22	73	MUT
ucec_tcga_pan_can_atlas_2018	TCGA-B5-A0JZ	0	1	1	2	WT
brca_tcga_pan_can_atlas_2018	TCGA-AO-A12A	0	5	0	5	WT
skcm_tcga_pan_can_atlas_2018	TCGA-D3-A8GP	1	7	2	10	WT
brca_tcga_pan_can_atlas_2018	TCGA-AO-A12B	1	6	6	13	WT
brca_tcga_pan_can_atlas_2018	TCGA-AO-A12D	11	20	11	42	MUT
skcm_tcga_pan_can_atlas_2018	TCGA-BF-A5EQ	2	10	4	16	WT
brca_tcga_pan_can_atlas_2018	TCGA-AO-A12E	0	18	16	34	WT
brca_tcga_pan_can_atlas_2018	TCGA-AO-A12F	14	33	26	73	MUT
luad_tcga_pan_can_atlas_2018	TCGA-50-5933	8	15	16	39	WT
brca_tcga_pan_can_atlas_2018	TCGA-AO-A12G	9	12	10	31	WT
ucec_tcga_pan_can_atlas_2018	TCGA-AX-A05S	1	1	0	2	WT
brca_tcga_pan_can_atlas_2018	TCGA-AO-A12H	0	0	0	0	WT
skcm_tcga_pan_can_atlas_2018	TCGA-EE-A29B	5	4	3	12	WT
lusc_tcga_pan_can_atlas_2018	TCGA-94-8491	19	26	31	76	MUT
brca_tcga_pan_can_atlas_2018	TCGA-AO-A1KP	3	10	5	18	WT
luad_tcga_pan_can_atlas_2018	TCGA-55-8092	11	26	18	55	MUT
brca_tcga_pan_can_atlas_2018	TCGA-AO-A1KR	10	26	20	56	MUT
luad_tcga_pan_can_atlas_2018	TCGA-55-7574	12	12	9	33	WT
brca_tcga_pan_can_atlas_2018	TCGA-AO-A1KS	4	18	9	31	WT
luad_tcga_pan_can_atlas_2018	TCGA-L9-A444	17	20	11	48	MUT
brca_tcga_pan_can_atlas_2018	TCGA-AO-A1KT	7	20	10	37	WT
luad_tcga_pan_can_atlas_2018	TCGA-55-1592	10	23	16	49	MUT
brca_tcga_pan_can_atlas_2018	TCGA-AQ-A04H	6	15	7	28	WT
luad_tcga_pan_can_atlas_2018	TCGA-50-6594	15	22	13	50	MUT
brca_tcga_pan_can_atlas_2018	TCGA-AQ-A04J	18	19	23	60	MUT
lusc_tcga_pan_can_atlas_2018	TCGA-34-8454	10	18	10	38	WT
brca_tcga_pan_can_atlas_2018	TCGA-AQ-A0Y5	5	19	11	35	WT
prad_tcga_pan_can_atlas_2018	TCGA-J9-A52C	2	1	2	5	WT
brca_tcga_pan_can_atlas_2018	TCGA-AQ-A1H2	10	10	10	30	WT
skcm_tcga_pan_can_atlas_2018	TCGA-ER-A19Q	8	13	12	33	WT
brca_tcga_pan_can_atlas_2018	TCGA-AQ-A1H3	3	3	2	8	WT
luad_tcga_pan_can_atlas_2018	TCGA-73-4668	13	26	14	53	MUT
brca_tcga_pan_can_atlas_2018	TCGA-AQ-A7U7	7	8	12	27	WT
hnsc_tcga_pan_can_atlas_2018	TCGA-CV-7250	3	7	10	20	WT
brca_tcga_pan_can_atlas_2018	TCGA-AR-A0TP	17	22	28	67	MUT
skcm_tcga_pan_can_atlas_2018	TCGA-D3-A1Q1	8	17	15	40	WT
brca_tcga_pan_can_atlas_2018	TCGA-AR-A0TQ	1	5	7	13	WT
stad_tcga_pan_can_atlas_2018	TCGA-CG-4437	12	31	34	77	MUT
brca_tcga_pan_can_atlas_2018	TCGA-AR-A0TR	9	10	9	28	WT
luad_tcga_pan_can_atlas_2018	TCGA-69-7974	7	16	6	29	WT
brca_tcga_pan_can_atlas_2018	TCGA-AR-A0TS	17	28	26	71	MUT
ucec_tcga_pan_can_atlas_2018	TCGA-D1-A17D	0	0	0	0	WT
brca_tcga_pan_can_atlas_2018	TCGA-AR-A0TT	16	22	17	55	MUT
luad_tcga_pan_can_atlas_2018	TCGA-64-1679	13	11	6	30	WT
brca_tcga_pan_can_atlas_2018	TCGA-AR-A0TV	11	13	13	37	WT
brca_tcga_pan_can_atlas_2018	TCGA-AR-A0TW	13	28	20	61	MUT
skcm_tcga_pan_can_atlas_2018	TCGA-EE-A2GD	3	7	1	11	WT
brca_tcga_pan_can_atlas_2018	TCGA-AR-A0TX	8	10	5	23	WT
luad_tcga_pan_can_atlas_2018	TCGA-95-7947	16	13	9	38	WT
brca_tcga_pan_can_atlas_2018	TCGA-AR-A0TY	9	15	15	39	WT
hnsc_tcga_pan_can_atlas_2018	TCGA-KU-A66S	1	0	2	3	WT
brca_tcga_pan_can_atlas_2018	TCGA-AR-A0TZ	13	10	7	30	WT
lusc_tcga_pan_can_atlas_2018	TCGA-43-2576	22	27	26	75	MUT
brca_tcga_pan_can_atlas_2018	TCGA-AR-A0U0	13	18	14	45	MUT
thca_tcga_pan_can_atlas_2018	TCGA-DJ-A2QB	0	0	1	1	WT
brca_tcga_pan_can_atlas_2018	TCGA-AR-A0U2	11	22	16	49	MUT
ucec_tcga_pan_can_atlas_2018	TCGA-BS-A0TA	1	1	2	4	WT
brca_tcga_pan_can_atlas_2018	TCGA-AR-A0U3	13	19	12	44	MUT
hnsc_tcga_pan_can_atlas_2018	TCGA-CN-A63U	15	21	15	51	MUT
brca_tcga_pan_can_atlas_2018	TCGA-AR-A0U4	28	29	31	88	MUT
skcm_tcga_pan_can_atlas_2018	TCGA-EB-A5UM	9	4	6	19	WT
brca_tcga_pan_can_atlas_2018	TCGA-AR-A1AH	8	21	18	47	MUT
lusc_tcga_pan_can_atlas_2018	TCGA-66-2756	11	23	17	51	MUT
brca_tcga_pan_can_atlas_2018	TCGA-AR-A1AI	20	23	18	61	MUT
hnsc_tcga_pan_can_atlas_2018	TCGA-CV-5432	19	29	16	64	MUT
brca_tcga_pan_can_atlas_2018	TCGA-AR-A1AJ	12	13	8	33	WT
luad_tcga_pan_can_atlas_2018	TCGA-55-8205	9	19	11	39	WT
brca_tcga_pan_can_atlas_2018	TCGA-AR-A1AK	5	9	2	16	WT
brca_tcga_pan_can_atlas_2018	TCGA-AR-A1AL	3	3	3	9	WT
skcm_tcga_pan_can_atlas_2018	TCGA-GN-A263	4	3	0	7	WT
brca_tcga_pan_can_atlas_2018	TCGA-AR-A1AN	11	14	8	33	WT
ucec_tcga_pan_can_atlas_2018	TCGA-BS-A0UM	0	0	0	0	WT
brca_tcga_pan_can_atlas_2018	TCGA-AR-A1AO	0	1	1	2	WT
skcm_tcga_pan_can_atlas_2018	TCGA-D3-A8GK	2	5	5	12	WT
brca_tcga_pan_can_atlas_2018	TCGA-AR-A1AP	7	8	5	20	WT
skcm_tcga_pan_can_atlas_2018	TCGA-EE-A2A5	8	11	6	25	WT
brca_tcga_pan_can_atlas_2018	TCGA-AR-A1AQ	11	15	11	37	WT
luad_tcga_pan_can_atlas_2018	TCGA-NJ-A4YP	3	3	1	7	WT
brca_tcga_pan_can_atlas_2018	TCGA-AR-A1AR	10	9	6	25	WT
hnsc_tcga_pan_can_atlas_2018	TCGA-CR-7370	11	19	11	41	WT
brca_tcga_pan_can_atlas_2018	TCGA-AR-A1AS	4	7	0	11	WT
sarc_tcga_pan_can_atlas_2018	TCGA-X6-A7WA	3	6	2	11	WT
brca_tcga_pan_can_atlas_2018	TCGA-AR-A1AU	7	8	7	22	WT
skcm_tcga_pan_can_atlas_2018	TCGA-FS-A4F0	3	3	4	10	WT
brca_tcga_pan_can_atlas_2018	TCGA-AR-A1AW	21	19	11	51	MUT
hnsc_tcga_pan_can_atlas_2018	TCGA-CN-5360	14	11	3	28	WT
brca_tcga_pan_can_atlas_2018	TCGA-AR-A1AX	3	11	0	14	WT
luad_tcga_pan_can_atlas_2018	TCGA-62-8399	17	18	14	49	MUT
brca_tcga_pan_can_atlas_2018	TCGA-AR-A1AY	13	12	12	37	WT
skcm_tcga_pan_can_atlas_2018	TCGA-WE-A8ZX	7	5	1	13	WT
brca_tcga_pan_can_atlas_2018	TCGA-AR-A24H	11	26	35	72	MUT
brca_tcga_pan_can_atlas_2018	TCGA-AR-A24K	9	10	9	28	WT
skcm_tcga_pan_can_atlas_2018	TCGA-FS-A1ZJ	14	22	25	61	MUT
brca_tcga_pan_can_atlas_2018	TCGA-AR-A24L	17	17	18	52	MUT
skcm_tcga_pan_can_atlas_2018	TCGA-D3-A8GO	3	6	11	20	WT
skcm_tcga_pan_can_atlas_2018	TCGA-FR-A3YN	3	11	8	22	WT
brca_tcga_pan_can_atlas_2018	TCGA-AR-A24N	2	3	3	8	WT
lusc_tcga_pan_can_atlas_2018	TCGA-34-7107	9	15	7	31	WT
brca_tcga_pan_can_atlas_2018	TCGA-AR-A24O	6	4	1	11	WT
luad_tcga_pan_can_atlas_2018	TCGA-55-6968	11	12	9	32	WT
brca_tcga_pan_can_atlas_2018	TCGA-AR-A24P	3	3	0	6	WT
brca_tcga_pan_can_atlas_2018	TCGA-AR-A24Q	16	32	32	80	MUT
lusc_tcga_pan_can_atlas_2018	TCGA-22-5479	6	10	5	21	WT
brca_tcga_pan_can_atlas_2018	TCGA-AR-A24R	7	15	5	27	WT
hnsc_tcga_pan_can_atlas_2018	TCGA-CV-7252	3	1	1	5	WT
brca_tcga_pan_can_atlas_2018	TCGA-AR-A24S	7	15	14	36	WT
ucec_tcga_pan_can_atlas_2018	TCGA-EY-A1GQ	0	7	1	8	WT
brca_tcga_pan_can_atlas_2018	TCGA-AR-A24T	0	33	15	48	MUT
luad_tcga_pan_can_atlas_2018	TCGA-91-6836	13	25	22	60	MUT
brca_tcga_pan_can_atlas_2018	TCGA-AR-A24U	7	11	9	27	WT
skcm_tcga_pan_can_atlas_2018	TCGA-FS-A1ZD	6	12	12	30	WT
brca_tcga_pan_can_atlas_2018	TCGA-AR-A24V	7	14	5	26	WT
cesc_tcga_pan_can_atlas_2018	TCGA-MA-AA42	7	9	2	18	WT
brca_tcga_pan_can_atlas_2018	TCGA-AR-A24W	13	12	8	33	WT
ucec_tcga_pan_can_atlas_2018	TCGA-EY-A2OP	1	2	1	4	WT
brca_tcga_pan_can_atlas_2018	TCGA-AR-A24X	1	7	1	9	WT
lgg_tcga_pan_can_atlas_2018	TCGA-HT-8564	1	4	0	5	WT
brca_tcga_pan_can_atlas_2018	TCGA-AR-A24Z	8	18	11	37	WT
skcm_tcga_pan_can_atlas_2018	TCGA-GF-A3OT	1	2	2	5	WT
brca_tcga_pan_can_atlas_2018	TCGA-AR-A250	12	17	13	42	MUT
brca_tcga_pan_can_atlas_2018	TCGA-AR-A251	19	33	29	81	MUT
hnsc_tcga_pan_can_atlas_2018	TCGA-CV-A6K1	12	6	8	26	WT
brca_tcga_pan_can_atlas_2018	TCGA-AR-A252	0	1	0	1	WT
cesc_tcga_pan_can_atlas_2018	TCGA-C5-A1MH	2	6	9	17	WT
brca_tcga_pan_can_atlas_2018	TCGA-AR-A254	9	16	5	30	WT
skcm_tcga_pan_can_atlas_2018	TCGA-GN-A26A	4	12	3	19	WT
brca_tcga_pan_can_atlas_2018	TCGA-AR-A255	12	18	14	44	MUT
luad_tcga_pan_can_atlas_2018	TCGA-86-8279	11	26	16	53	MUT
brca_tcga_pan_can_atlas_2018	TCGA-AR-A256	19	27	21	67	MUT
lusc_tcga_pan_can_atlas_2018	TCGA-56-A62T	5	13	7	25	WT
brca_tcga_pan_can_atlas_2018	TCGA-AR-A2LE	3	4	0	7	WT
lusc_tcga_pan_can_atlas_2018	TCGA-O2-A52N	20	25	16	61	MUT
brca_tcga_pan_can_atlas_2018	TCGA-AR-A2LH	0	0	0	0	WT
lusc_tcga_pan_can_atlas_2018	TCGA-77-6845	14	32	38	84	MUT
brca_tcga_pan_can_atlas_2018	TCGA-AR-A2LK	3	6	0	9	WT
luad_tcga_pan_can_atlas_2018	TCGA-53-A4EZ	19	21	7	47	MUT
ucec_tcga_pan_can_atlas_2018	TCGA-BG-A3EW	1	2	2	5	WT
brca_tcga_pan_can_atlas_2018	TCGA-AR-A2LN	3	4	0	7	WT
lihc_tcga_pan_can_atlas_2018	TCGA-WQ-A9G7	12	22	7	41	WT
brca_tcga_pan_can_atlas_2018	TCGA-AR-A2LO	6	11	12	29	WT
luad_tcga_pan_can_atlas_2018	TCGA-93-8067	12	26	16	54	MUT
brca_tcga_pan_can_atlas_2018	TCGA-AR-A5QM	13	14	1	28	WT
lgg_tcga_pan_can_atlas_2018	TCGA-DU-7294	5	2	1	8	WT
brca_tcga_pan_can_atlas_2018	TCGA-AR-A5QN	8	4	3	15	WT
ucec_tcga_pan_can_atlas_2018	TCGA-AP-A1DP	1	2	1	4	WT
brca_tcga_pan_can_atlas_2018	TCGA-AR-A5QP	4	6	8	18	WT
ucec_tcga_pan_can_atlas_2018	TCGA-BG-A0LX	1	2	1	4	WT
brca_tcga_pan_can_atlas_2018	TCGA-AR-A5QQ	2	1	4	7	WT
skcm_tcga_pan_can_atlas_2018	TCGA-EB-A4IS	0	8	5	13	WT
brca_tcga_pan_can_atlas_2018	TCGA-B6-A0I1	14	18	17	49	MUT
lusc_tcga_pan_can_atlas_2018	TCGA-34-8455	6	18	9	33	WT
brca_tcga_pan_can_atlas_2018	TCGA-B6-A0I2	13	21	9	43	MUT
luad_tcga_pan_can_atlas_2018	TCGA-44-A4SS	11	14	7	32	WT
brca_tcga_pan_can_atlas_2018	TCGA-B6-A0I5	1	3	0	4	WT
lusc_tcga_pan_can_atlas_2018	TCGA-46-3765	18	22	11	51	MUT
brca_tcga_pan_can_atlas_2018	TCGA-B6-A0I9	12	23	5	40	WT
ucec_tcga_pan_can_atlas_2018	TCGA-AP-A0LD	0	3	2	5	WT
brca_tcga_pan_can_atlas_2018	TCGA-B6-A0IA	6	6	12	24	WT
luad_tcga_pan_can_atlas_2018	TCGA-97-7937	5	27	13	45	MUT
brca_tcga_pan_can_atlas_2018	TCGA-B6-A0IB	7	7	10	24	WT
skcm_tcga_pan_can_atlas_2018	TCGA-EE-A180	4	8	6	18	WT
brca_tcga_pan_can_atlas_2018	TCGA-B6-A0IC	2	2	0	4	WT
brca_tcga_pan_can_atlas_2018	TCGA-B6-A0IE	9	11	7	27	WT
lusc_tcga_pan_can_atlas_2018	TCGA-56-7579	16	17	10	43	MUT
brca_tcga_pan_can_atlas_2018	TCGA-B6-A0IG	11	11	3	25	WT
ucec_tcga_pan_can_atlas_2018	TCGA-A5-A0G9	1	2	1	4	WT
brca_tcga_pan_can_atlas_2018	TCGA-B6-A0IH	4	28	23	55	MUT
brca_tcga_pan_can_atlas_2018	TCGA-B6-A0IJ	24	32	16	72	MUT
luad_tcga_pan_can_atlas_2018	TCGA-86-8673	18	19	16	53	MUT
brca_tcga_pan_can_atlas_2018	TCGA-B6-A0IK	12	12	5	29	WT
ucec_tcga_pan_can_atlas_2018	TCGA-BG-A0VW	2	1	1	4	WT
brca_tcga_pan_can_atlas_2018	TCGA-B6-A0IM	7	6	4	17	WT
brca_tcga_pan_can_atlas_2018	TCGA-BH-A0DZ	7	16	6	29	WT
brca_tcga_pan_can_atlas_2018	TCGA-B6-A0IN	7	13	7	27	WT
luad_tcga_pan_can_atlas_2018	TCGA-99-7458	12	8	6	26	WT
brca_tcga_pan_can_atlas_2018	TCGA-B6-A0IO	4	13	15	32	WT
ucec_tcga_pan_can_atlas_2018	TCGA-D1-A176	1	2	3	6	WT
brca_tcga_pan_can_atlas_2018	TCGA-B6-A0IP	2	2	1	5	WT
luad_tcga_pan_can_atlas_2018	TCGA-99-8025	11	28	15	54	MUT
brca_tcga_pan_can_atlas_2018	TCGA-B6-A0IQ	10	27	23	60	MUT
ucec_tcga_pan_can_atlas_2018	TCGA-PG-A6IB	0	0	0	0	WT
brca_tcga_pan_can_atlas_2018	TCGA-B6-A0RE	10	20	13	43	MUT
luad_tcga_pan_can_atlas_2018	TCGA-69-A59K	11	22	12	45	MUT
brca_tcga_pan_can_atlas_2018	TCGA-B6-A0RG	7	25	20	52	MUT
ucec_tcga_pan_can_atlas_2018	TCGA-B5-A11J	0	0	1	1	WT
brca_tcga_pan_can_atlas_2018	TCGA-B6-A0RH	6	9	11	26	WT
brca_tcga_pan_can_atlas_2018	TCGA-GM-A2D9	5	8	4	17	WT
brca_tcga_pan_can_atlas_2018	TCGA-B6-A0RI	4	3	4	11	WT
kirp_tcga_pan_can_atlas_2018	TCGA-HE-7129	3	7	3	13	WT
brca_tcga_pan_can_atlas_2018	TCGA-B6-A0RL	14	12	4	30	WT
ucec_tcga_pan_can_atlas_2018	TCGA-D1-A101	1	1	1	3	WT
brca_tcga_pan_can_atlas_2018	TCGA-B6-A0RM	2	3	0	5	WT
luad_tcga_pan_can_atlas_2018	TCGA-55-8620	8	22	10	40	WT
brca_tcga_pan_can_atlas_2018	TCGA-B6-A0RN	1	3	1	5	WT
hnsc_tcga_pan_can_atlas_2018	TCGA-CR-6481	2	6	5	13	WT
brca_tcga_pan_can_atlas_2018	TCGA-B6-A0RO	9	17	7	33	WT
skcm_tcga_pan_can_atlas_2018	TCGA-DA-A95X	6	6	5	17	WT
brca_tcga_pan_can_atlas_2018	TCGA-B6-A0RP	1	3	2	6	WT
ucec_tcga_pan_can_atlas_2018	TCGA-D1-A17M	2	3	5	10	WT
brca_tcga_pan_can_atlas_2018	TCGA-B6-A0RQ	1	1	1	3	WT
luad_tcga_pan_can_atlas_2018	TCGA-55-6985	6	23	14	43	MUT
brca_tcga_pan_can_atlas_2018	TCGA-B6-A0RS	20	33	36	89	MUT
hnsc_tcga_pan_can_atlas_2018	TCGA-BA-5152	6	12	3	21	WT
brca_tcga_pan_can_atlas_2018	TCGA-B6-A0RT	0	14	11	25	WT
luad_tcga_pan_can_atlas_2018	TCGA-55-8616	10	21	6	37	WT
brca_tcga_pan_can_atlas_2018	TCGA-B6-A0RU	12	15	14	41	WT
lusc_tcga_pan_can_atlas_2018	TCGA-77-A5G6	16	25	19	60	MUT
brca_tcga_pan_can_atlas_2018	TCGA-B6-A0RV	8	7	6	21	WT
lusc_tcga_pan_can_atlas_2018	TCGA-39-5040	8	20	13	41	WT
brca_tcga_pan_can_atlas_2018	TCGA-B6-A0WS	7	8	7	22	WT
stad_tcga_pan_can_atlas_2018	TCGA-FP-7829	10	29	16	55	MUT
brca_tcga_pan_can_atlas_2018	TCGA-B6-A0WT	6	12	10	28	WT
luad_tcga_pan_can_atlas_2018	TCGA-78-7539	6	24	16	46	MUT
brca_tcga_pan_can_atlas_2018	TCGA-B6-A0WV	10	16	10	36	WT
luad_tcga_pan_can_atlas_2018	TCGA-64-5775	5	11	5	21	WT
brca_tcga_pan_can_atlas_2018	TCGA-B6-A0WW	11	22	11	44	MUT
ucec_tcga_pan_can_atlas_2018	TCGA-A5-A0GH	0	0	2	2	WT
brca_tcga_pan_can_atlas_2018	TCGA-B6-A0WX	17	24	9	50	MUT
brca_tcga_pan_can_atlas_2018	TCGA-B6-A0WY	13	17	16	46	MUT
cesc_tcga_pan_can_atlas_2018	TCGA-MA-AA41	7	14	6	27	WT
brca_tcga_pan_can_atlas_2018	TCGA-B6-A0WZ	2	4	1	7	WT
lusc_tcga_pan_can_atlas_2018	TCGA-56-8504	10	22	12	44	MUT
brca_tcga_pan_can_atlas_2018	TCGA-B6-A0X0	2	2	2	6	WT
cesc_tcga_pan_can_atlas_2018	TCGA-VS-A9U6	10	13	6	29	WT
brca_tcga_pan_can_atlas_2018	TCGA-B6-A0X1	24	27	20	71	MUT
lusc_tcga_pan_can_atlas_2018	TCGA-85-A4JB	15	25	22	62	MUT
brca_tcga_pan_can_atlas_2018	TCGA-B6-A0X4	0	0	1	1	WT
luad_tcga_pan_can_atlas_2018	TCGA-55-6969	18	27	15	60	MUT
brca_tcga_pan_can_atlas_2018	TCGA-B6-A0X5	3	2	1	6	WT
lusc_tcga_pan_can_atlas_2018	TCGA-NC-A5HD	15	12	10	37	WT
brca_tcga_pan_can_atlas_2018	TCGA-B6-A0X7	6	8	7	21	WT
brca_tcga_pan_can_atlas_2018	TCGA-B6-A1KC	6	19	8	33	WT
brca_tcga_pan_can_atlas_2018	TCGA-B6-A1KC	6	17	9	32	WT
brca_tcga_pan_can_atlas_2018	TCGA-BH-A2L8	2	2	2	6	WT
brca_tcga_pan_can_atlas_2018	TCGA-B6-A1KF	4	15	8	27	WT
skcm_tcga_pan_can_atlas_2018	TCGA-W3-AA21	5	13	6	24	WT
brca_tcga_pan_can_atlas_2018	TCGA-B6-A1KI	2	14	10	26	WT
luad_tcga_pan_can_atlas_2018	TCGA-64-5778	10	11	7	28	WT
brca_tcga_pan_can_atlas_2018	TCGA-B6-A1KN	13	23	16	52	MUT
brca_tcga_pan_can_atlas_2018	TCGA-B6-A2IU	3	5	4	12	WT
hnsc_tcga_pan_can_atlas_2018	TCGA-BA-6869	8	6	8	22	WT
brca_tcga_pan_can_atlas_2018	TCGA-B6-A401	10	18	12	40	WT
skcm_tcga_pan_can_atlas_2018	TCGA-EB-A3XB	5	8	7	20	WT
brca_tcga_pan_can_atlas_2018	TCGA-B6-A409	16	17	11	44	MUT
lusc_tcga_pan_can_atlas_2018	TCGA-63-A5MW	6	20	14	40	WT
brca_tcga_pan_can_atlas_2018	TCGA-B6-A40B	4	3	3	10	WT
hnsc_tcga_pan_can_atlas_2018	TCGA-QK-A6VB	11	9	7	27	WT
brca_tcga_pan_can_atlas_2018	TCGA-B6-A40C	4	5	1	10	WT
ucec_tcga_pan_can_atlas_2018	TCGA-BS-A0U8	0	0	0	0	WT
brca_tcga_pan_can_atlas_2018	TCGA-BH-A0AU	9	12	13	34	WT
brca_tcga_pan_can_atlas_2018	TCGA-BH-A0AV	21	20	29	70	MUT
brca_tcga_pan_can_atlas_2018	TCGA-BH-A0AW	7	22	15	44	MUT
ucec_tcga_pan_can_atlas_2018	TCGA-D1-A17U	0	0	0	0	WT
brca_tcga_pan_can_atlas_2018	TCGA-BH-A0AY	9	15	3	27	WT
brca_tcga_pan_can_atlas_2018	TCGA-BH-A0AZ	12	19	14	45	MUT
hnsc_tcga_pan_can_atlas_2018	TCGA-CR-7364	11	12	6	29	WT
brca_tcga_pan_can_atlas_2018	TCGA-BH-A0B0	3	2	2	7	WT
skcm_tcga_pan_can_atlas_2018	TCGA-ER-A19T	7	20	11	38	WT
skcm_tcga_pan_can_atlas_2018	TCGA-ER-A19T	16	21	24	61	MUT
skcm_tcga_pan_can_atlas_2018	TCGA-ER-A19T	7	20	11	38	WT
skcm_tcga_pan_can_atlas_2018	TCGA-ER-A19T	16	21	24	61	MUT
brca_tcga_pan_can_atlas_2018	TCGA-BH-A0B3	21	22	23	66	MUT
brca_tcga_pan_can_atlas_2018	TCGA-BH-A0B5	3	13	1	17	WT
hnsc_tcga_pan_can_atlas_2018	TCGA-CQ-7071	2	2	1	5	WT
brca_tcga_pan_can_atlas_2018	TCGA-BH-A0B7	8	21	26	55	MUT
luad_tcga_pan_can_atlas_2018	TCGA-49-6767	10	24	17	51	MUT
brca_tcga_pan_can_atlas_2018	TCGA-BH-A0B9	11	13	13	37	WT
luad_tcga_pan_can_atlas_2018	TCGA-55-7283	4	16	7	27	WT
brca_tcga_pan_can_atlas_2018	TCGA-BH-A0BA	9	2	0	11	WT
luad_tcga_pan_can_atlas_2018	TCGA-95-A4VN	0	3	3	6	WT
brca_tcga_pan_can_atlas_2018	TCGA-BH-A0BC	5	8	3	16	WT
brca_tcga_pan_can_atlas_2018	TCGA-BH-A0BD	3	3	4	10	WT
stad_tcga_pan_can_atlas_2018	TCGA-D7-A4YY	4	3	8	15	WT
brca_tcga_pan_can_atlas_2018	TCGA-BH-A0BF	14	13	6	33	WT
brca_tcga_pan_can_atlas_2018	TCGA-BH-A0BG	20	29	19	68	MUT
ucec_tcga_pan_can_atlas_2018	TCGA-AP-A0LS	2	3	2	7	WT
brca_tcga_pan_can_atlas_2018	TCGA-BH-A0BJ	4	12	9	25	WT
hnsc_tcga_pan_can_atlas_2018	TCGA-CR-6472	9	12	10	31	WT
brca_tcga_pan_can_atlas_2018	TCGA-BH-A0BL	28	23	28	79	MUT
brca_tcga_pan_can_atlas_2018	TCGA-BH-A0BM	3	2	1	6	WT
brca_tcga_pan_can_atlas_2018	TCGA-BH-A0BO	2	3	1	6	WT
skcm_tcga_pan_can_atlas_2018	TCGA-D3-A3MU	5	9	5	19	WT
brca_tcga_pan_can_atlas_2018	TCGA-BH-A0BP	24	32	17	73	MUT
brca_tcga_pan_can_atlas_2018	TCGA-BH-A0BQ	2	4	1	7	WT
skcm_tcga_pan_can_atlas_2018	TCGA-ER-A198	3	4	9	16	WT
brca_tcga_pan_can_atlas_2018	TCGA-BH-A0BR	16	11	14	41	WT
skcm_tcga_pan_can_atlas_2018	TCGA-BF-A5ES	2	4	8	14	WT
skcm_tcga_pan_can_atlas_2018	TCGA-DA-A1I0	3	5	7	15	WT
brca_tcga_pan_can_atlas_2018	TCGA-BH-A0BT	6	14	4	24	WT
skcm_tcga_pan_can_atlas_2018	TCGA-EE-A29P	11	13	9	33	WT
brca_tcga_pan_can_atlas_2018	TCGA-BH-A0BV	2	5	1	8	WT
luad_tcga_pan_can_atlas_2018	TCGA-97-7554	7	23	18	48	MUT
brca_tcga_pan_can_atlas_2018	TCGA-BH-A0BW	15	23	22	60	MUT
ucec_tcga_pan_can_atlas_2018	TCGA-AP-A0LG	0	0	0	0	WT
brca_tcga_pan_can_atlas_2018	TCGA-BH-A0BZ	15	32	36	83	MUT
skcm_tcga_pan_can_atlas_2018	TCGA-D9-A1X3	3	18	4	25	WT
brca_tcga_pan_can_atlas_2018	TCGA-BH-A0C0	23	30	21	74	MUT
brca_tcga_pan_can_atlas_2018	TCGA-BH-A0C1	3	5	2	10	WT
hnsc_tcga_pan_can_atlas_2018	TCGA-CV-7095	11	15	13	39	WT
brca_tcga_pan_can_atlas_2018	TCGA-BH-A0C7	11	16	17	44	MUT
ucec_tcga_pan_can_atlas_2018	TCGA-AX-A06H	0	1	0	1	WT
brca_tcga_pan_can_atlas_2018	TCGA-BH-A0DE	8	6	4	18	WT
luad_tcga_pan_can_atlas_2018	TCGA-MN-A4N1	16	22	12	50	MUT
brca_tcga_pan_can_atlas_2018	TCGA-BH-A0DG	2	8	7	17	WT
lusc_tcga_pan_can_atlas_2018	TCGA-34-2600	12	11	9	32	WT
brca_tcga_pan_can_atlas_2018	TCGA-BH-A0DH	9	6	10	25	WT
skcm_tcga_pan_can_atlas_2018	TCGA-EE-A2GK	1	0	0	1	WT
brca_tcga_pan_can_atlas_2018	TCGA-BH-A0DI	11	13	8	32	WT
lusc_tcga_pan_can_atlas_2018	TCGA-56-8629	20	27	29	76	MUT
brca_tcga_pan_can_atlas_2018	TCGA-BH-A0DK	6	7	7	20	WT
hnsc_tcga_pan_can_atlas_2018	TCGA-CN-5369	0	0	0	0	WT
brca_tcga_pan_can_atlas_2018	TCGA-BH-A0DL	6	19	14	39	WT
ucec_tcga_pan_can_atlas_2018	TCGA-B5-A0JU	0	0	0	0	WT
brca_tcga_pan_can_atlas_2018	TCGA-BH-A0DO	1	5	0	6	WT
luad_tcga_pan_can_atlas_2018	TCGA-86-7711	13	14	17	44	MUT
brca_tcga_pan_can_atlas_2018	TCGA-BH-A0DP	2	8	2	12	WT
lusc_tcga_pan_can_atlas_2018	TCGA-66-2795	10	17	12	39	WT
brca_tcga_pan_can_atlas_2018	TCGA-BH-A0DQ	8	14	8	30	WT
skcm_tcga_pan_can_atlas_2018	TCGA-D3-A3MV	3	4	5	12	WT
brca_tcga_pan_can_atlas_2018	TCGA-BH-A0DS	4	13	6	23	WT
skcm_tcga_pan_can_atlas_2018	TCGA-EB-A44O	6	8	4	18	WT
brca_tcga_pan_can_atlas_2018	TCGA-BH-A0DT	1	3	0	4	WT
brca_tcga_pan_can_atlas_2018	TCGA-BH-A0DV	1	3	1	5	WT
luad_tcga_pan_can_atlas_2018	TCGA-MN-A4N5	14	19	12	45	MUT
brca_tcga_pan_can_atlas_2018	TCGA-BH-A0DX	13	9	10	32	WT
coadread_tcga_pan_can_atlas_2018	TCGA-A6-5659	4	11	3	18	WT
coadread_tcga_pan_can_atlas_2018	TCGA-A6-5659	4	15	10	29	WT
coadread_tcga_pan_can_atlas_2018	TCGA-A6-5659	0	1	0	1	WT
brca_tcga_pan_can_atlas_2018	TCGA-BH-A0E0	7	21	10	38	WT
brca_tcga_pan_can_atlas_2018	TCGA-BH-A0E1	2	4	1	7	WT
luad_tcga_pan_can_atlas_2018	TCGA-91-A4BC	15	21	27	63	MUT
brca_tcga_pan_can_atlas_2018	TCGA-BH-A0E2	10	10	8	28	WT
brca_tcga_pan_can_atlas_2018	TCGA-BH-A0E6	12	25	15	52	MUT
brca_tcga_pan_can_atlas_2018	TCGA-BH-A0E7	2	3	0	5	WT
skcm_tcga_pan_can_atlas_2018	TCGA-D9-A3Z1	2	9	3	14	WT
brca_tcga_pan_can_atlas_2018	TCGA-BH-A0E9	7	9	8	24	WT
lusc_tcga_pan_can_atlas_2018	TCGA-43-6770	14	28	26	68	MUT
brca_tcga_pan_can_atlas_2018	TCGA-BH-A0EA	1	4	2	7	WT
brca_tcga_pan_can_atlas_2018	TCGA-BH-A0EB	2	6	0	8	WT
hnsc_tcga_pan_can_atlas_2018	TCGA-CV-6935	15	15	10	40	WT
brca_tcga_pan_can_atlas_2018	TCGA-BH-A0EE	6	16	2	24	WT
hnsc_tcga_pan_can_atlas_2018	TCGA-CV-7427	3	7	5	15	WT
brca_tcga_pan_can_atlas_2018	TCGA-BH-A0EI	4	5	2	11	WT
kirc_tcga_pan_can_atlas_2018	TCGA-B0-4698	10	14	13	37	WT
brca_tcga_pan_can_atlas_2018	TCGA-BH-A0GY	3	11	10	24	WT
brca_tcga_pan_can_atlas_2018	TCGA-BH-A0GZ	4	7	8	19	WT
luad_tcga_pan_can_atlas_2018	TCGA-44-7671	6	9	5	20	WT
brca_tcga_pan_can_atlas_2018	TCGA-BH-A0H0	9	7	1	17	WT
stad_tcga_pan_can_atlas_2018	TCGA-IN-A6RL	10	34	32	76	MUT
lusc_tcga_pan_can_atlas_2018	TCGA-85-A50Z	11	13	14	38	WT
brca_tcga_pan_can_atlas_2018	TCGA-BH-A0H5	0	0	0	0	WT
skcm_tcga_pan_can_atlas_2018	TCGA-GF-A2C7	6	9	5	20	WT
brca_tcga_pan_can_atlas_2018	TCGA-BH-A0H6	2	5	4	11	WT
skcm_tcga_pan_can_atlas_2018	TCGA-EB-A5UL	12	24	22	58	MUT
brca_tcga_pan_can_atlas_2018	TCGA-BH-A0H7	10	27	12	49	MUT
luad_tcga_pan_can_atlas_2018	TCGA-55-8094	9	23	15	47	MUT
brca_tcga_pan_can_atlas_2018	TCGA-BH-A0H9	8	9	4	21	WT
luad_tcga_pan_can_atlas_2018	TCGA-NJ-A4YI	6	16	11	33	WT
brca_tcga_pan_can_atlas_2018	TCGA-BH-A0HA	4	2	2	8	WT
lusc_tcga_pan_can_atlas_2018	TCGA-60-2720	6	10	7	23	WT
lusc_tcga_pan_can_atlas_2018	TCGA-60-2720	0	1	1	2	WT
brca_tcga_pan_can_atlas_2018	TCGA-BH-A0HB	8	15	8	31	WT
brca_tcga_pan_can_atlas_2018	TCGA-BH-A0HI	3	2	4	9	WT
lusc_tcga_pan_can_atlas_2018	TCGA-85-6560	12	15	10	37	WT
brca_tcga_pan_can_atlas_2018	TCGA-BH-A0HK	4	5	2	11	WT
luad_tcga_pan_can_atlas_2018	TCGA-99-8028	8	7	15	30	WT
brca_tcga_pan_can_atlas_2018	TCGA-BH-A0HO	1	3	0	4	WT
skcm_tcga_pan_can_atlas_2018	TCGA-EE-A2MP	3	10	9	22	WT
brca_tcga_pan_can_atlas_2018	TCGA-BH-A0HP	4	7	5	16	WT
luad_tcga_pan_can_atlas_2018	TCGA-44-6144	14	12	17	43	MUT
brca_tcga_pan_can_atlas_2018	TCGA-BH-A0HQ	2	4	4	10	WT
luad_tcga_pan_can_atlas_2018	TCGA-95-7562	8	18	15	41	WT
brca_tcga_pan_can_atlas_2018	TCGA-BH-A0HU	15	14	9	38	WT
ucec_tcga_pan_can_atlas_2018	TCGA-D1-A0ZS	1	1	1	3	WT
brca_tcga_pan_can_atlas_2018	TCGA-BH-A0HW	7	10	4	21	WT
skcm_tcga_pan_can_atlas_2018	TCGA-D3-A5GN	1	13	4	18	WT
brca_tcga_pan_can_atlas_2018	TCGA-BH-A0HX	13	20	19	52	MUT
lusc_tcga_pan_can_atlas_2018	TCGA-77-8136	20	17	19	56	MUT
brca_tcga_pan_can_atlas_2018	TCGA-BH-A0HY	12	29	25	66	MUT
skcm_tcga_pan_can_atlas_2018	TCGA-ER-A19M	6	13	15	34	WT
brca_tcga_pan_can_atlas_2018	TCGA-BH-A0RX	0	1	1	2	WT
uvm_tcga_pan_can_atlas_2018	TCGA-YZ-A985	0	0	0	0	WT
brca_tcga_pan_can_atlas_2018	TCGA-BH-A0W3	3	6	0	9	WT
brca_tcga_pan_can_atlas_2018	TCGA-BH-A0W4	3	3	1	7	WT
brca_tcga_pan_can_atlas_2018	TCGA-PE-A5DE	6	14	11	31	WT
brca_tcga_pan_can_atlas_2018	TCGA-BH-A0W5	2	6	3	11	WT
skcm_tcga_pan_can_atlas_2018	TCGA-ER-A19D	2	4	3	9	WT
brca_tcga_pan_can_atlas_2018	TCGA-BH-A0W7	8	9	5	22	WT
skcm_tcga_pan_can_atlas_2018	TCGA-EB-A4XL	3	6	5	14	WT
brca_tcga_pan_can_atlas_2018	TCGA-BH-A0WA	16	32	29	77	MUT
stad_tcga_pan_can_atlas_2018	TCGA-CD-5801	4	10	7	21	WT
brca_tcga_pan_can_atlas_2018	TCGA-BH-A18F	9	5	1	15	WT
skcm_tcga_pan_can_atlas_2018	TCGA-ER-A19K	2	3	6	11	WT
ucec_tcga_pan_can_atlas_2018	TCGA-BS-A0UL	0	1	0	1	WT
brca_tcga_pan_can_atlas_2018	TCGA-BH-A18H	8	20	16	44	MUT
skcm_tcga_pan_can_atlas_2018	TCGA-D3-A51J	5	5	3	13	WT
brca_tcga_pan_can_atlas_2018	TCGA-BH-A18I	5	6	2	13	WT
lusc_tcga_pan_can_atlas_2018	TCGA-56-8622	8	16	7	31	WT
brca_tcga_pan_can_atlas_2018	TCGA-BH-A18J	10	9	5	24	WT
skcm_tcga_pan_can_atlas_2018	TCGA-WE-A8ZT	1	2	2	5	WT
brca_tcga_pan_can_atlas_2018	TCGA-BH-A18K	10	9	8	27	WT
lusc_tcga_pan_can_atlas_2018	TCGA-NC-A5HI	18	13	7	38	WT
brca_tcga_pan_can_atlas_2018	TCGA-BH-A18L	9	19	7	35	WT
brca_tcga_pan_can_atlas_2018	TCGA-BH-A18M	3	8	6	17	WT
luad_tcga_pan_can_atlas_2018	TCGA-35-5375	15	25	19	59	MUT
brca_tcga_pan_can_atlas_2018	TCGA-BH-A18N	1	5	1	7	WT
lusc_tcga_pan_can_atlas_2018	TCGA-56-8307	10	7	6	23	WT
sarc_tcga_pan_can_atlas_2018	TCGA-DX-A6YS	11	28	21	60	MUT
brca_tcga_pan_can_atlas_2018	TCGA-BH-A18Q	13	26	29	68	MUT
skcm_tcga_pan_can_atlas_2018	TCGA-BF-AAP0	10	11	6	27	WT
brca_tcga_pan_can_atlas_2018	TCGA-BH-A18R	6	11	11	28	WT
luad_tcga_pan_can_atlas_2018	TCGA-55-5899	20	24	12	56	MUT
brca_tcga_pan_can_atlas_2018	TCGA-BH-A18S	5	7	7	19	WT
hnsc_tcga_pan_can_atlas_2018	TCGA-CN-4727	10	19	10	39	WT
brca_tcga_pan_can_atlas_2018	TCGA-BH-A18T	17	28	22	67	MUT
hnsc_tcga_pan_can_atlas_2018	TCGA-UF-A71D	14	10	10	34	WT
luad_tcga_pan_can_atlas_2018	TCGA-55-8203	5	8	8	21	WT
brca_tcga_pan_can_atlas_2018	TCGA-BH-A18V	29	30	26	85	MUT
brca_tcga_pan_can_atlas_2018	TCGA-BH-A18V	28	29	35	92	MUT
gbm_tcga_pan_can_atlas_2018	TCGA-14-0866	0	4	2	6	WT
brca_tcga_pan_can_atlas_2018	TCGA-BH-A1EN	7	15	8	30	WT
lusc_tcga_pan_can_atlas_2018	TCGA-66-2759	9	18	19	46	MUT
lusc_tcga_pan_can_atlas_2018	TCGA-66-2759	9	19	14	42	MUT
brca_tcga_pan_can_atlas_2018	TCGA-BH-A1EO	11	8	5	24	WT
brca_tcga_pan_can_atlas_2018	TCGA-BH-A1ET	1	2	0	3	WT
hnsc_tcga_pan_can_atlas_2018	TCGA-BA-4078	9	11	4	24	WT
brca_tcga_pan_can_atlas_2018	TCGA-BH-A1EU	0	6	10	16	WT
brca_tcga_pan_can_atlas_2018	TCGA-BH-A1EV	9	21	11	41	WT
gbm_tcga_pan_can_atlas_2018	TCGA-28-5211	2	4	3	9	WT
brca_tcga_pan_can_atlas_2018	TCGA-BH-A1EW	7	16	10	33	WT
dlbc_tcga_pan_can_atlas_2018	TCGA-GS-A9TZ	6	9	9	24	WT
brca_tcga_pan_can_atlas_2018	TCGA-BH-A1EX	1	8	6	15	WT
skcm_tcga_pan_can_atlas_2018	TCGA-BF-A3DM	4	3	2	9	WT
brca_tcga_pan_can_atlas_2018	TCGA-BH-A1EY	15	17	8	40	WT
stad_tcga_pan_can_atlas_2018	TCGA-BR-6706	3	11	8	22	WT
brca_tcga_pan_can_atlas_2018	TCGA-BH-A1F0	24	23	20	67	MUT
luad_tcga_pan_can_atlas_2018	TCGA-86-7701	5	14	10	29	WT
brca_tcga_pan_can_atlas_2018	TCGA-BH-A1F2	17	28	21	66	MUT
lusc_tcga_pan_can_atlas_2018	TCGA-98-7454	0	1	3	4	WT
brca_tcga_pan_can_atlas_2018	TCGA-BH-A1F6	8	12	15	35	WT
brca_tcga_pan_can_atlas_2018	TCGA-BH-A1F8	12	7	9	28	WT
skcm_tcga_pan_can_atlas_2018	TCGA-FS-A4F9	7	5	9	21	WT
brca_tcga_pan_can_atlas_2018	TCGA-BH-A1FC	7	21	13	41	WT
skcm_tcga_pan_can_atlas_2018	TCGA-EE-A2A6	6	11	6	23	WT
brca_tcga_pan_can_atlas_2018	TCGA-BH-A1FD	13	14	18	45	MUT
luad_tcga_pan_can_atlas_2018	TCGA-MP-A4TF	13	24	18	55	MUT
brca_tcga_pan_can_atlas_2018	TCGA-BH-A1FE	0	1	0	1	WT
brca_tcga_pan_can_atlas_2018	TCGA-BH-A1FE	15	11	8	34	WT
skcm_tcga_pan_can_atlas_2018	TCGA-GN-A267	7	9	8	24	WT
brca_tcga_pan_can_atlas_2018	TCGA-BH-A1FG	4	5	3	12	WT
lusc_tcga_pan_can_atlas_2018	TCGA-52-7810	18	27	21	66	MUT
brca_tcga_pan_can_atlas_2018	TCGA-BH-A1FH	16	12	7	35	WT
lusc_tcga_pan_can_atlas_2018	TCGA-21-5787	18	22	16	56	MUT
brca_tcga_pan_can_atlas_2018	TCGA-BH-A1FJ	1	1	4	6	WT
skcm_tcga_pan_can_atlas_2018	TCGA-FS-A4FD	7	11	9	27	WT
brca_tcga_pan_can_atlas_2018	TCGA-BH-A1FL	4	4	7	15	WT
esca_tcga_pan_can_atlas_2018	TCGA-LN-A9FP	0	1	1	2	WT
brca_tcga_pan_can_atlas_2018	TCGA-BH-A1FM	9	19	14	42	MUT
lusc_tcga_pan_can_atlas_2018	TCGA-18-3411	20	31	21	72	MUT
lusc_tcga_pan_can_atlas_2018	TCGA-18-3411	17	30	20	67	MUT
brca_tcga_pan_can_atlas_2018	TCGA-BH-A1FN	15	33	23	71	MUT
brca_tcga_pan_can_atlas_2018	TCGA-BH-A1FR	0	0	0	0	WT
lusc_tcga_pan_can_atlas_2018	TCGA-6A-AB49	8	22	18	48	MUT
brca_tcga_pan_can_atlas_2018	TCGA-BH-A1FU	16	16	9	41	WT
lusc_tcga_pan_can_atlas_2018	TCGA-21-5783	11	20	8	39	WT
brca_tcga_pan_can_atlas_2018	TCGA-BH-A201	4	6	1	11	WT
brca_tcga_pan_can_atlas_2018	TCGA-BH-A202	5	8	3	16	WT
lusc_tcga_pan_can_atlas_2018	TCGA-37-A5EL	20	29	22	71	MUT
brca_tcga_pan_can_atlas_2018	TCGA-BH-A203	12	28	24	64	MUT
skcm_tcga_pan_can_atlas_2018	TCGA-BF-A3DL	5	6	6	17	WT
brca_tcga_pan_can_atlas_2018	TCGA-BH-A204	7	18	10	35	WT
luad_tcga_pan_can_atlas_2018	TCGA-44-6776	4	4	5	13	WT
brca_tcga_pan_can_atlas_2018	TCGA-BH-A208	14	20	13	47	MUT
ucec_tcga_pan_can_atlas_2018	TCGA-BG-A18B	1	1	1	3	WT
brca_tcga_pan_can_atlas_2018	TCGA-BH-A209	9	16	9	34	WT
brca_tcga_pan_can_atlas_2018	TCGA-BH-A28Q	5	5	5	15	WT
luad_tcga_pan_can_atlas_2018	TCGA-44-2662	9	15	9	33	WT
luad_tcga_pan_can_atlas_2018	TCGA-44-2662	9	17	12	38	WT
luad_tcga_pan_can_atlas_2018	TCGA-44-2662	0	0	0	0	WT
luad_tcga_pan_can_atlas_2018	TCGA-44-2662	12	19	12	43	MUT
brca_tcga_pan_can_atlas_2018	TCGA-BH-A42U	0	0	0	0	WT
brca_tcga_pan_can_atlas_2018	TCGA-BH-A42V	4	3	4	11	WT
brca_tcga_pan_can_atlas_2018	TCGA-BH-A5IZ	20	19	18	57	MUT
stad_tcga_pan_can_atlas_2018	TCGA-HU-8604	3	14	13	30	WT
brca_tcga_pan_can_atlas_2018	TCGA-BH-A5J0	10	25	29	64	MUT
hnsc_tcga_pan_can_atlas_2018	TCGA-D6-A74Q	8	17	16	41	WT
brca_tcga_pan_can_atlas_2018	TCGA-BH-A6R8	6	7	5	18	WT
lusc_tcga_pan_can_atlas_2018	TCGA-94-A4VJ	9	22	17	48	MUT
brca_tcga_pan_can_atlas_2018	TCGA-BH-A6R9	11	5	10	26	WT
lusc_tcga_pan_can_atlas_2018	TCGA-43-6771	11	7	4	22	WT
brca_tcga_pan_can_atlas_2018	TCGA-BH-A8FY	2	5	4	11	WT
skcm_tcga_pan_can_atlas_2018	TCGA-D3-A5GL	4	3	0	7	WT
brca_tcga_pan_can_atlas_2018	TCGA-BH-A8FZ	8	7	18	33	WT
lusc_tcga_pan_can_atlas_2018	TCGA-96-7544	17	19	18	54	MUT
hnsc_tcga_pan_can_atlas_2018	TCGA-CV-7101	13	17	7	37	WT
[truncated: 9,128 more rows]

## Sheet: CPTAC
case_id	Patient ID	project_id	primary_diagnosis	site_of_resection_or_biopsy	tissue_or_organ_of_origin	LOH	Telomeric_AI	LST	HRD_sum	HRD_Binary
908255a2-a118-4055-987a-2b5d84c13f8c	C3N-00379	CPTAC-3	Endometrioid adenocarcinoma, NOS	Corpus uteri	Corpus uteri	1	0	1	2	WT
a23aef16-6b33-405f-99dc-d4e9976dbe6e	C3N-00663	CPTAC-3	Glioblastoma	Frontal lobe	Frontal lobe	5	5	7	17	WT
32fc9aa9-a821-47cc-974b-5bcab2946b7d	C3L-00161	CPTAC-3	Endometrioid adenocarcinoma, NOS	Corpus uteri	Endometrium	1	0	1	2	WT
fed33fff-0310-42ad-a7dc-d563792f18cc	C3N-03853	CPTAC-3	Infiltrating duct carcinoma, NOS	Head of pancreas	Head of pancreas	5	6	15	26	WT
bae31638-f9ed-4298-89b6-e74422d84ffc	C3N-03204	CPTAC-3	Squamous cell carcinoma, NOS	Upper lobe, lung	Upper lobe, lung	21	14	10	45	MUT
b086bac7-a41d-4121-b268-0751ccadd330	C3N-01755	CPTAC-3	Squamous cell carcinoma, NOS	Larynx, NOS	Larynx, NOS	10	17	6	33	WT
ac1dcb50-a6e2-4956-ab3e-2278d51bc4e1	C3L-04475	CPTAC-3	Infiltrating duct carcinoma, NOS	Head of pancreas	Head of pancreas	0	0	0	0	WT
fcea94a8-32f5-4021-8d27-b4d03e8bb3f7	C3L-02112	CPTAC-3	Infiltrating duct carcinoma, NOS	Head of pancreas	Head of pancreas	0	0	1	1	WT
dc7add32-3201-4727-a88c-a86c18150970	C3N-00436	CPTAC-3	Infiltrating duct carcinoma, NOS	Head of pancreas	Head of pancreas	0	0	0	0	WT
2dc5fc3a-4f92-4b1b-8a54-bd86bbdeac93	C3N-04275	CPTAC-3	Squamous cell carcinoma, NOS	Larynx, NOS	Larynx, NOS	1	2	2	5	WT
93a3c9d9-3bc8-4f9e-b6a3-170268e78035	C3N-01943	CPTAC-3	Squamous cell carcinoma, NOS	Larynx, NOS	Larynx, NOS	11	18	17	46	MUT
080d9f1d-b70b-41b5-bf4b-4425a39f0457	C3L-00921	CPTAC-3	Endometrioid adenocarcinoma, NOS	Corpus uteri	Corpus uteri	3	2	4	9	WT
188f9191-e4e2-4b00-80cf-c1e1424580a7	C3L-04495	CPTAC-3	Infiltrating duct carcinoma, NOS	Pancreas, NOS	Pancreas, NOS	1	1	1	3	WT
0a497fd3-c5fe-4f4b-91cf-1cc99da46d12	C3L-00032	CPTAC-3	Endometrioid adenocarcinoma, NOS	Corpus uteri	Corpus uteri	2	1	2	5	WT
739e221f-cc31-45b8-a440-0a0ed44fd15f	C3N-01211	CPTAC-3	Endometrioid adenocarcinoma, NOS	Corpus uteri	Corpus uteri	0	0	1	1	WT
a7ac541e-35c7-41a2-ba31-1d7a6b22e0ae	C3L-02891	CPTAC-3	Squamous cell carcinoma, NOS	Lung, NOS	Lung, NOS	0	1	0	1	WT
3866385e-13e2-4372-8201-287df9f58e5e	C3L-00026	CPTAC-3	Renal cell carcinoma, NOS	Kidney, NOS	Kidney, NOS	1	4	2	7	WT
8d1b1bb3-2633-4a22-a8fd-19c07931ea46	11LU022	CPTAC-3	Adenocarcinoma, NOS	Lung, NOS	Lung, NOS	5	20	19	44	MUT
89cf62a5-3ce9-413b-b712-fc10ebc87a5c	C3N-02067	CPTAC-3	Adenocarcinoma, NOS	Upper lobe, lung	Upper lobe, lung	4	6	6	16	WT
000ead0d-abf5-4606-be04-1ea31b999840	C3N-01179	CPTAC-3	Renal cell carcinoma, NOS	Kidney, NOS	Kidney, NOS	1	2	2	5	WT
dd186a1e-eb82-4482-ab00-855acddf7992	C3N-02582	CPTAC-3	Adenocarcinoma, NOS	Upper lobe, lung	Upper lobe, lung	21	14	16	51	MUT
3e1176ed-e49e-4d4e-abba-f7c53b635e6f	C3N-00578	CPTAC-3	Adenocarcinoma, NOS	Lung, NOS	Lung, NOS	9	8	7	24	WT
f4a6f999-60a3-40e3-858b-6e7aa1738c3a	C3N-00321	CPTAC-3	Endometrioid adenocarcinoma, NOS	Corpus uteri	Corpus uteri	2	4	3	9	WT
4f65a41a-32ab-4b78-aff4-f8c1316687ad	C3N-02185	CPTAC-3	Glioblastoma	Frontal lobe	Brain, NOS	6	3	6	15	WT
165c0f04-97db-43c4-9f13-2c28d1858483	C3N-02285	CPTAC-3	Squamous cell carcinoma, NOS	Lower lobe, lung	Lower lobe, lung	14	12	5	31	WT
f9b986ec-8cee-4a2e-8722-947f6919f05b	C3N-02421	CPTAC-3	Adenocarcinoma, NOS	Lower lobe, lung	Lower lobe, lung	2	5	7	14	WT
b9aedaec-788a-4f8f-8d56-773745b802b9	C3L-00356	CPTAC-3	Endometrioid adenocarcinoma, NOS	Corpus uteri	Corpus uteri	11	19	19	49	MUT
73244fee-63ed-4612-90ef-6d60c0c2a525	C3N-00334	CPTAC-3	Endometrioid adenocarcinoma, NOS	Corpus uteri	Corpus uteri	3	2	2	7	WT
de35e7e4-1e13-4180-a7d8-66cc967a9ae0	C3N-03045	CPTAC-3	Squamous cell carcinoma, NOS	Tongue, NOS	Tongue, NOS	8	6	1	15	WT
8e910c4c-482d-4d9e-b481-b0ab52985b51	C3L-02109	CPTAC-3	Infiltrating duct carcinoma, NOS	Body of pancreas	Body of pancreas	0	1	0	1	WT
964ad18c-9452-405d-969f-c9f40af48b4c	C3N-00850	CPTAC-3	Endometrioid adenocarcinoma, NOS	Corpus uteri	Corpus uteri	1	2	1	4	WT
1c5f10ce-d248-404e-be55-bf8e37db0240	C3L-02625	CPTAC-3	Squamous cell carcinoma, NOS	Lung, NOS	Lung, NOS	0	1	1	2	WT
e2b3a9c3-a646-4f73-95ca-40cba74f8084	C3L-02704	CPTAC-3	Glioblastoma	Frontal lobe	Frontal lobe	7	7	2	16	WT
48737b20-3e04-490b-9b39-921bf2c09e52	C3N-01383	CPTAC-3	Infiltrating duct carcinoma, NOS	Head of pancreas	Head of pancreas	0	0	1	1	WT
ec1b3344-5165-4303-baf7-7b06019738a5	C3N-00514	CPTAC-3	Infiltrating duct carcinoma, NOS	Head of pancreas	Head of pancreas	0	1	1	2	WT
ec1b3344-5165-4303-baf7-7b06019738a5	C3N-00514	CPTAC-3	Infiltrating duct carcinoma, NOS	Head of pancreas	Head of pancreas	0	0	0	0	WT
d4224b25-86fd-4f09-ad0c-f6bdf1e0018a	C3N-00495	CPTAC-3	Renal cell carcinoma, NOS	Kidney, NOS	Kidney, NOS	1	0	0	1	WT
a68d6b4a-141d-4c05-8835-e1c0a264625d	C3N-02158	CPTAC-3	Adenocarcinoma, NOS	Lung, NOS	Lung, NOS	1	4	2	7	WT
598b1977-3935-41eb-96bc-ac3938cc4e05	C3N-00389	CPTAC-3	Endometrioid adenocarcinoma, NOS	Corpus uteri	Corpus uteri	1	1	2	4	WT
73f0fa81-42e4-40e4-902e-8f5a49a34d26	C3N-01502	CPTAC-3	Infiltrating duct carcinoma, NOS	Tail of pancreas	Pancreas, NOS	0	0	0	0	WT
84241945-5bfc-4b3a-ba89-ed0e1d184b97	C3N-00307	CPTAC-3	Squamous cell carcinoma, NOS	Larynx, NOS	Larynx, NOS	12	16	20	48	MUT
75196629-c99b-475e-ac48-da4385b66b2f	C3L-00796	CPTAC-3	Renal cell carcinoma, NOS	Kidney, NOS	Kidney, NOS	4	7	4	15	WT
46be30d5-b623-4469-a1d3-fbc76a62cca5	C3N-00550	CPTAC-3	Adenocarcinoma, NOS	Lower lobe, lung	Lower lobe, lung	3	9	9	21	WT
9ff6d022-6e23-4f44-a480-1b61929e6ee3	C3N-01200	CPTAC-3	Renal cell carcinoma, NOS	Kidney, NOS	Kidney, NOS	9	6	6	21	WT
9ff6d022-6e23-4f44-a480-1b61929e6ee3	C3N-01200	CPTAC-3	Renal cell carcinoma, NOS	Kidney, NOS	Kidney, NOS	3	3	6	12	WT
9ff6d022-6e23-4f44-a480-1b61929e6ee3	C3N-01200	CPTAC-3	Renal cell carcinoma, NOS	Kidney, NOS	Kidney, NOS	8	6	6	20	WT
9ff6d022-6e23-4f44-a480-1b61929e6ee3	C3N-01200	CPTAC-3	Renal cell carcinoma, NOS	Kidney, NOS	Kidney, NOS	3	3	6	12	WT
9ff6d022-6e23-4f44-a480-1b61929e6ee3	C3N-01200	CPTAC-3	Renal cell carcinoma, NOS	Kidney, NOS	Kidney, NOS	2	4	6	12	WT
6dd65541-885b-4356-be48-0aa86a6ae18c	C3N-01799	CPTAC-3	Adenocarcinoma, NOS	Lower lobe, lung	Lower lobe, lung	0	1	1	2	WT
a162aaa1-45e3-4294-90c2-1e2cd8a8b356	C3L-02669	CPTAC-3	Squamous cell carcinoma, NOS	Middle lobe, lung	Middle lobe, lung	6	8	13	27	WT
715f4c03-f9ba-4cd7-867c-a4e69a1d2f7c	C3N-00825	CPTAC-3	Squamous cell carcinoma, NOS	Tongue, NOS	Tongue, NOS	0	0	3	3	WT
860584c4-94e9-455b-96c0-833414095091	C3N-02588	CPTAC-3	Adenocarcinoma, NOS	Lower lobe, lung	Lower lobe, lung	5	8	7	20	WT
5bc6682f-914a-477d-9977-4b82d0e67183	C3N-00249	CPTAC-3	Infiltrating duct carcinoma, NOS	Body of pancreas	Body of pancreas	4	8	15	27	WT
da2fcf60-1e83-4d6b-8527-702bf3e2c2dc	C3N-01505	CPTAC-3	Glioblastoma	Parietal lobe	Parietal lobe	3	5	12	20	WT
132c8ce3-b670-43c6-9ba1-4be9188cedce	C3L-03400	CPTAC-3	Glioblastoma	Temporal lobe	Temporal lobe	8	5	3	16	WT
68daae26-f752-43de-bf53-a0737e50d00e	C3N-00646	CPTAC-3	Renal cell carcinoma, NOS	Kidney, NOS	Kidney, NOS	0	0	0	0	WT
68daae26-f752-43de-bf53-a0737e50d00e	C3N-00646	CPTAC-3	Renal cell carcinoma, NOS	Kidney, NOS	Kidney, NOS	0	0	0	0	WT
68daae26-f752-43de-bf53-a0737e50d00e	C3N-00646	CPTAC-3	Renal cell carcinoma, NOS	Kidney, NOS	Kidney, NOS	0	0	0	0	WT
68daae26-f752-43de-bf53-a0737e50d00e	C3N-00646	CPTAC-3	Renal cell carcinoma, NOS	Kidney, NOS	Kidney, NOS	1	3	5	9	WT
6c5d5475-c22c-464c-abe1-3ea94bc80538	C3N-00555	CPTAC-3	Squamous cell carcinoma, NOS	Middle lobe, lung	Lung, NOS	14	15	14	43	MUT
5249c627-50f9-4dea-a90d-d2ea66e2a8e1	C3N-00433	CPTAC-3	Adenocarcinoma, NOS	Upper lobe, lung	Upper lobe, lung	0	0	0	0	WT
c9c01ce2-2ffa-44ca-85b4-c6ee1d1d7ce8	C3N-00169	CPTAC-3	Adenocarcinoma, NOS	Lung, NOS	Lung, NOS	3	10	2	15	WT
dd2d4fc9-3422-4548-85fe-43e5b8da5ed3	C3N-02422	CPTAC-3	Adenocarcinoma, NOS	Upper lobe, lung	Upper lobe, lung	7	10	8	25	WT
14b0b2d5-46a1-426c-aec2-9b6520f92347	C3N-01946	CPTAC-3	Squamous cell carcinoma, NOS	Larynx, NOS	Larynx, NOS	5	5	8	18	WT
abfd83bc-976a-47a6-8506-f76c2a9dde8e	C3N-03781	CPTAC-3	Squamous cell carcinoma, NOS	Larynx, NOS	Larynx, NOS	2	11	11	24	WT
d7c0e370-f778-4995-963a-7a55525b2d76	C3N-00223	CPTAC-3	Adenocarcinoma, NOS	Upper lobe, lung	Upper lobe, lung	1	3	3	7	WT
178f9a51-566a-446d-a28c-2d16aee4d42a	C3N-00858	CPTAC-3	Endometrioid adenocarcinoma, NOS	Endometrium	Endometrium	0	1	2	3	WT
1d47a768-0bd7-4d6f-ad2b-d0a68934a874	C3N-03876	CPTAC-3	Squamous cell carcinoma, NOS	Larynx, NOS	Larynx, NOS	15	28	13	56	MUT
17b9c881-5f0c-44e8-8b59-2dfcab443513	C3L-02552	CPTAC-3	Squamous cell carcinoma, NOS	Lower lobe, lung	Lower lobe, lung	0	0	0	0	WT
2afd7fdf-b52a-4945-8688-07ed694d630a	C3N-03061	CPTAC-3	Infiltrating duct carcinoma, NOS	Body of pancreas	Body of pancreas	17	14	10	41	WT
6ca730eb-4b20-4b2b-9c8c-17da5b2ae382	C3L-01040	CPTAC-3	Glioblastoma	Frontal lobe	Frontal lobe	0	6	0	6	WT
63583ff6-1a97-425c-9b8a-63880e87c038	C3N-02675	CPTAC-3	Squamous cell carcinoma, NOS	Upper lobe, lung	Upper lobe, lung	0	2	3	5	WT
e35a48a7-4773-459c-b90c-8a79a0716184	C3L-01352	CPTAC-3	Renal cell carcinoma, NOS	Kidney, NOS	Kidney, NOS	3	1	1	5	WT
bab46316-532b-4444-9a46-d70b63b878fb	C3L-03628	CPTAC-3	Infiltrating duct carcinoma, NOS	Head of pancreas	Pancreas, NOS	0	0	0	0	WT
1458cbfe-9af5-48b8-9761-dc719b109184	C3N-02149	CPTAC-3	Adenocarcinoma, NOS	Lung, NOS	Lung, NOS	4	8	10	22	WT
591733c5-3190-493a-8e56-b7e471473e22	C3N-00866	CPTAC-3	Endometrioid adenocarcinoma, NOS	Corpus uteri	Corpus uteri	2	2	2	6	WT
538424a8-0d56-4d6f-806a-19a0630c9d83	C3L-01287	CPTAC-3	Renal cell carcinoma, NOS	Kidney, NOS	Kidney, NOS	5	4	5	14	WT
538424a8-0d56-4d6f-806a-19a0630c9d83	C3L-01287	CPTAC-3	Renal cell carcinoma, NOS	Kidney, NOS	Kidney, NOS	3	1	5	9	WT
538424a8-0d56-4d6f-806a-19a0630c9d83	C3L-01287	CPTAC-3	Renal cell carcinoma, NOS	Kidney, NOS	Kidney, NOS	2	1	5	8	WT
9f7f63e0-fdc2-4e33-937a-ca1d77b3b7a1	C3N-01752	CPTAC-3	Squamous cell carcinoma, NOS	Floor of mouth, NOS	Tongue, NOS	14	17	7	38	WT
e442a093-73b3-4e8a-807f-f7248584e194	C3L-00358	CPTAC-3	Endometrioid adenocarcinoma, NOS	Corpus uteri	Corpus uteri	14	23	30	67	MUT
2e2659d5-540b-424b-aa0e-3389204a8b96	C3N-04284	CPTAC-3	Infiltrating duct carcinoma, NOS	Head of pancreas	Head of pancreas	0	0	1	1	WT
1827eb4b-38f3-45b5-a833-156ba748c784	C3N-00662	CPTAC-3	Glioblastoma	Temporal lobe	Temporal lobe	2	0	1	3	WT
f82aacd5-6e2b-41c4-96a7-af723d874d8c	C3N-01414	CPTAC-3	Adenocarcinoma, NOS	Upper lobe, lung	Upper lobe, lung	4	6	6	16	WT
3c055f6e-751a-430d-8549-ce873c0e64b5	C3N-01825	CPTAC-3	Endometrioid adenocarcinoma, NOS	Corpus uteri	Corpus uteri	0	0	0	0	WT
3c055f6e-751a-430d-8549-ce873c0e64b5	C3N-01825	CPTAC-3	Endometrioid adenocarcinoma, NOS	Corpus uteri	Corpus uteri	1	0	1	2	WT
3491e1f7-0c09-42f8-b20f-2a6d32426c64	C3N-01823	CPTAC-3	Adenocarcinoma, NOS	Upper lobe, lung	Upper lobe, lung	7	13	10	30	WT
f9b811e5-9ff0-4aba-aee6-e1d3d71da900	C3N-03188	CPTAC-3	Glioblastoma	Brain, NOS	Brain, NOS	2	7	5	14	WT
a02322a0-c133-4220-a6f1-508f90a99f8e	C3N-01489	CPTAC-3	Adenocarcinoma, NOS	Lung, NOS	Lung, NOS	14	15	9	38	WT
d3936bbd-6aa7-4525-bd74-9d9d11cbb98a	C3N-00661	CPTAC-3	Glioblastoma	Temporal lobe	Temporal lobe	2	6	1	9	WT
e8f4be0c-5d75-4c8f-a67b-6d7302c9c372	C3L-01237	CPTAC-3	Squamous cell carcinoma, NOS	Floor of mouth, NOS	Floor of mouth, NOS	8	13	11	32	WT
5f7accb9-d655-45fb-bae0-d8cd02c11285	C3L-00622	CPTAC-3	Infiltrating duct carcinoma, NOS	Head of pancreas	Head of pancreas	0	0	0	0	WT
c1898677-7a92-48cf-a09f-71d91c1cf8dc	C3L-01662	CPTAC-3	Infiltrating duct carcinoma, NOS	Head of pancreas	Head of pancreas	0	1	0	1	WT
ddaeb900-6184-4341-b060-0fdc6f505dd9	C3N-02186	CPTAC-3	Glioblastoma	Frontal lobe	Brain, NOS	0	0	4	4	WT
f3e8711f-1b67-4c71-8fbc-9834cb749fe8	C3L-02127	CPTAC-3	Squamous cell carcinoma, NOS	Upper lobe, lung	Upper lobe, lung	18	24	26	68	MUT
12246e82-cb5f-4b7e-a6bd-a120e000db49	C3L-00606	CPTAC-3	Renal cell carcinoma, NOS	Kidney, NOS	Kidney, NOS	1	1	2	4	WT
12246e82-cb5f-4b7e-a6bd-a120e000db49	C3L-00606	CPTAC-3	Renal cell carcinoma, NOS	Kidney, NOS	Kidney, NOS	1	6	1	8	WT
12246e82-cb5f-4b7e-a6bd-a120e000db49	C3L-00606	CPTAC-3	Renal cell carcinoma, NOS	Kidney, NOS	Kidney, NOS	1	7	2	10	WT
a890f443-ee68-4d5f-8f0e-eb0f62674bad	C3L-00995	CPTAC-3	Squamous cell carcinoma, NOS	Cheek mucosa	Cheek mucosa	0	0	0	0	WT
95d0e985-cdb7-4a85-a82d-60e008ce7be1	C3N-00512	CPTAC-3	Infiltrating duct carcinoma, NOS	Head of pancreas	Head of pancreas	0	0	0	0	WT
95d0e985-cdb7-4a85-a82d-60e008ce7be1	C3N-00512	CPTAC-3	Infiltrating duct carcinoma, NOS	Head of pancreas	Head of pancreas	1	1	1	3	WT
c7a7229e-5e83-4e83-9a3b-0ee3671bd952	C3N-00340	CPTAC-3	Endometrioid adenocarcinoma, NOS	Corpus uteri	Corpus uteri	11	16	11	38	WT
f53d22a7-314a-48c0-b8b1-9799149ccc1e	C3L-00103	CPTAC-3	Renal cell carcinoma, NOS	Kidney, NOS	Kidney, NOS	4	3	4	11	WT
f53d22a7-314a-48c0-b8b1-9799149ccc1e	C3L-00103	CPTAC-3	Renal cell carcinoma, NOS	Kidney, NOS	Kidney, NOS	4	2	3	9	WT
f53d22a7-314a-48c0-b8b1-9799149ccc1e	C3L-00103	CPTAC-3	Renal cell carcinoma, NOS	Kidney, NOS	Kidney, NOS	4	2	4	10	WT
0103db96-3e58-485c-bb9f-37b8a1f966e1	C3L-01146	CPTAC-3	Glioblastoma	Parietal lobe	Brain, NOS	2	10	9	21	WT
07eacca6-8691-436b-8a5b-b595b6388b5a	C3L-02660	CPTAC-3	Squamous cell carcinoma, NOS	Lung, NOS	Lung, NOS	0	2	3	5	WT
d61e6cdb-82b0-46f8-bc18-71e337ae305c	C3L-03407	CPTAC-3	Glioblastoma	Frontal lobe	Brain, NOS	0	0	4	4	WT
2d1ffb7e-8600-4d11-8a65-f27558c3ecfb	C3N-00168	CPTAC-3	Renal cell carcinoma, NOS	Kidney, NOS	Kidney, NOS	0	0	0	0	WT
2d1ffb7e-8600-4d11-8a65-f27558c3ecfb	C3N-00168	CPTAC-3	Renal cell carcinoma, NOS	Kidney, NOS	Kidney, NOS	0	0	0	0	WT
2d1ffb7e-8600-4d11-8a65-f27558c3ecfb	C3N-00168	CPTAC-3	Renal cell carcinoma, NOS	Kidney, NOS	Kidney, NOS	2	3	2	7	WT
2d1ffb7e-8600-4d11-8a65-f27558c3ecfb	C3N-00168	CPTAC-3	Renal cell carcinoma, NOS	Kidney, NOS	Kidney, NOS	0	0	1	1	WT
5676110c-4af9-4c08-bf42-7dd0005b3237	C3L-01246	CPTAC-3	Endometrioid adenocarcinoma, NOS	Endometrium	Endometrium	15	13	12	40	WT
45ce258a-9334-44ed-b4e7-2b492d6dc984	C3N-03666	CPTAC-3	Infiltrating duct carcinoma, NOS	Head of pancreas	Head of pancreas	3	6	8	17	WT
aff52953-1e94-42d9-8a8e-70c585bbd24f	C3N-00167	CPTAC-3	Adenocarcinoma, NOS	Lower lobe, lung	Lower lobe, lung	7	5	3	15	WT
295393ef-f637-4783-89c2-c9ce7635c030	C3L-03968	CPTAC-3	Glioblastoma	Brain, NOS	Parietal lobe	3	18	15	36	WT
10547ce0-4d20-406f-90e2-88dc483fe81f	C3N-01368	CPTAC-3	Glioblastoma	Frontal lobe	Frontal lobe	6	8	2	16	WT
a0d5a7b2-4c7f-4d19-bda1-1357d3b1d72b	C3N-00573	CPTAC-3	Renal cell carcinoma, NOS	Kidney, NOS	Kidney, NOS	5	3	3	11	WT
a0d5a7b2-4c7f-4d19-bda1-1357d3b1d72b	C3N-00573	CPTAC-3	Renal cell carcinoma, NOS	Kidney, NOS	Kidney, NOS	3	8	3	14	WT
a0d5a7b2-4c7f-4d19-bda1-1357d3b1d72b	C3N-00573	CPTAC-3	Renal cell carcinoma, NOS	Kidney, NOS	Kidney, NOS	2	5	3	10	WT
a0d5a7b2-4c7f-4d19-bda1-1357d3b1d72b	C3N-00573	CPTAC-3	Renal cell carcinoma, NOS	Kidney, NOS	Kidney, NOS	6	4	2	12	WT
61c4a631-c7cd-4411-b5d6-f55e584faf6d	C3L-03630	CPTAC-3	Infiltrating duct carcinoma, NOS	Head of pancreas	Head of pancreas	2	0	0	2	WT
8dca2f9c-208b-4d06-a588-0cafd175be7e	C3N-01023	CPTAC-3	Adenocarcinoma, NOS	Lung, NOS	Lung, NOS	13	11	13	37	WT
f15523ea-976e-4724-a26c-45a65ca7fb8e	C3L-00094	CPTAC-3	Adenocarcinoma, NOS	Middle lobe, lung	Middle lobe, lung	3	17	9	29	WT
9659c59a-0f56-4c97-a447-d1f8c6fe4e52	C3N-01072	CPTAC-3	Adenocarcinoma, NOS	Upper lobe, lung	Lung, NOS	4	12	9	25	WT
96ddb2ea-c179-46d2-9676-4fa88dba1d93	C3N-02188	CPTAC-3	Glioblastoma	Temporal lobe	Temporal lobe	0	1	1	2	WT
761cab85-b6f0-474c-b6ee-ddcd6e36a425	C3L-00765	CPTAC-3	Renal cell carcinoma, NOS	Kidney, NOS	Kidney, NOS	2	3	3	8	WT
c06b2ea9-e346-4768-965b-a831db43e252	C3N-00516	CPTAC-3	Infiltrating duct carcinoma, NOS	Head of pancreas	Head of pancreas	3	7	4	14	WT
c06b2ea9-e346-4768-965b-a831db43e252	C3N-00516	CPTAC-3	Infiltrating duct carcinoma, NOS	Head of pancreas	Head of pancreas	0	3	0	3	WT
1570eaf1-9b92-4506-9df0-9ae9a704a731	C3N-00953	CPTAC-3	Renal cell carcinoma, NOS	Kidney, NOS	Kidney, NOS	3	3	5	11	WT
1570eaf1-9b92-4506-9df0-9ae9a704a731	C3N-00953	CPTAC-3	Renal cell carcinoma, NOS	Kidney, NOS	Kidney, NOS	0	0	0	0	WT
1570eaf1-9b92-4506-9df0-9ae9a704a731	C3N-00953	CPTAC-3	Renal cell carcinoma, NOS	Kidney, NOS	Kidney, NOS	3	5	4	12	WT
f5f45477-a9b6-4d9d-bd74-9e621c208fb4	C3N-02374	CPTAC-3	Squamous cell carcinoma, NOS	Lung, NOS	Lower lobe, lung	6	15	12	33	WT
e3d48564-efdf-4cea-89b0-c14154b4e1fc	C3N-01944	CPTAC-3	Squamous cell carcinoma, NOS	Floor of mouth, NOS	Tongue, NOS	0	0	1	1	WT
1f9bd893-4a8c-47ae-aa59-c32b5a430575	C3N-03457	CPTAC-3	Squamous cell carcinoma, NOS	Floor of mouth, NOS	Floor of mouth, NOS	10	8	10	28	WT
0dc59702-55ac-4678-a9a2-adb268497e95	C3N-01893	CPTAC-3	Squamous cell carcinoma, NOS	Upper lobe, lung	Upper lobe, lung	0	2	2	4	WT
d2f97b9f-30fc-48cf-8120-e7d1d3c4f71f	C3L-02116	CPTAC-3	Infiltrating duct carcinoma, NOS	Body of pancreas	Body of pancreas	0	0	0	0	WT
2f791c81-1325-4d3d-aa2f-fb07e80a71b3	C3N-01028	CPTAC-3	Squamous cell carcinoma, NOS	Upper lobe, lung	Lung, NOS	11	10	7	28	WT
09d22163-9473-4cea-afe3-fa6c891bc2b2	C3N-01510	CPTAC-3	Endometrioid adenocarcinoma, NOS	Corpus uteri	Corpus uteri	1	1	1	3	WT
36ce8a6b-42e9-4a12-8c7a-16124104224b	C3N-00437	CPTAC-3	Renal cell carcinoma, NOS	Kidney, NOS	Kidney, NOS	0	0	0	0	WT
36ce8a6b-42e9-4a12-8c7a-16124104224b	C3N-00437	CPTAC-3	Renal cell carcinoma, NOS	Kidney, NOS	Kidney, NOS	7	5	2	14	WT
36ce8a6b-42e9-4a12-8c7a-16124104224b	C3N-00437	CPTAC-3	Renal cell carcinoma, NOS	Kidney, NOS	Kidney, NOS	1	4	1	6	WT
e8844b92-9bc9-4c66-aa27-f3e85d3726e9	C3L-00942	CPTAC-3	Endometrioid adenocarcinoma, NOS	Endometrium	Endometrium	1	0	1	2	WT
2f344e9f-478a-40a2-99c9-3435fd0b9bbe	C3N-00310	CPTAC-3	Renal cell carcinoma, NOS	Kidney, NOS	Kidney, NOS	2	2	4	8	WT
2f344e9f-478a-40a2-99c9-3435fd0b9bbe	C3N-00310	CPTAC-3	Renal cell carcinoma, NOS	Kidney, NOS	Kidney, NOS	1	0	2	3	WT
2f344e9f-478a-40a2-99c9-3435fd0b9bbe	C3N-00310	CPTAC-3	Renal cell carcinoma, NOS	Kidney, NOS	Kidney, NOS	1	0	1	2	WT
2f344e9f-478a-40a2-99c9-3435fd0b9bbe	C3N-00310	CPTAC-3	Renal cell carcinoma, NOS	Kidney, NOS	Kidney, NOS	0	0	0	0	WT
a270e912-5fda-4f46-8450-a77dc78ce53f	C3N-03183	CPTAC-3	Glioblastoma	Brain, NOS	Brain, NOS	6	3	4	13	WT
34137fac-29bb-4b5e-964d-72a2237edf8e	C3L-01156	CPTAC-3	Glioblastoma	Temporal lobe	Brain, NOS	2	13	4	19	WT
c43e357e-8156-4999-8972-d6c007a88033	C3N-00242	CPTAC-3	Renal cell carcinoma, NOS	Kidney, NOS	Kidney, NOS	10	7	3	20	WT
e82a496d-03a9-4a40-aa04-dc4a2a77bbcd	C3N-02998	CPTAC-3	Infiltrating duct carcinoma, NOS	Head of pancreas	Head of pancreas	1	0	1	2	WT
55fd764e-86cd-4b01-a229-16d050dc2f42	C3L-01683	CPTAC-3	Adenocarcinoma, NOS	Lower lobe, lung	Lower lobe, lung	0	0	0	0	WT
80d14fd9-4413-4fce-9d75-f7ec4711e285	C3L-00581	CPTAC-3	Renal cell carcinoma, NOS	Kidney, NOS	Kidney, NOS	2	6	4	12	WT
80d14fd9-4413-4fce-9d75-f7ec4711e285	C3L-00581	CPTAC-3	Renal cell carcinoma, NOS	Kidney, NOS	Kidney, NOS	2	7	3	12	WT
80d14fd9-4413-4fce-9d75-f7ec4711e285	C3L-00581	CPTAC-3	Renal cell carcinoma, NOS	Kidney, NOS	Kidney, NOS	2	4	2	8	WT
e8ca3e74-4d65-4612-8f70-c7fde1dfdd27	C3N-03180	CPTAC-3	Glioblastoma	Brain, NOS	Brain, NOS	0	0	0	0	WT
14d9e460-63cb-43e4-b323-fee2bb408eab	C3N-01003	CPTAC-3	Endometrioid adenocarcinoma, NOS	Endometrium	Endometrium	0	1	0	1	WT
eae1ec60-407a-4342-bacd-d8302ab1444c	C3N-03488	CPTAC-3	Squamous cell carcinoma, NOS	Head, face or neck, NOS	Head, face or neck, NOS	11	21	19	51	MUT
e934d5aa-b172-4aec-8d9c-66445a714864	C3L-00930	CPTAC-3	Endometrioid adenocarcinoma, NOS	Endometrium	Endometrium	1	2	1	4	WT
0f9f8f46-5e6c-4bae-938d-218c192b199b	C3L-01157	CPTAC-3	Glioblastoma	Temporal lobe	Brain, NOS	5	7	3	15	WT
1120a28b-67d7-4275-827e-9ecc86fc68f2	C3N-01859	CPTAC-3	Squamous cell carcinoma, NOS	Larynx, NOS	Larynx, NOS	23	23	18	64	MUT
6116ed25-e657-440d-a5b5-24dcd90b0bb5	C3N-01998	CPTAC-3	Infiltrating duct carcinoma, NOS	Head of pancreas	Head of pancreas	0	0	0	0	WT
6116ed25-e657-440d-a5b5-24dcd90b0bb5	C3N-01998	CPTAC-3	Infiltrating duct carcinoma, NOS	Head of pancreas	Head of pancreas	0	0	0	0	WT
a94807e0-0212-4c5a-b666-74ac828b3791	C3N-01167	CPTAC-3	Infiltrating duct carcinoma, NOS	Head of pancreas	Head of pancreas	13	11	10	34	WT
67e289f3-5395-4f2c-b1d2-344bd988b92a	C3L-00359	CPTAC-3	Renal cell carcinoma, NOS	Kidney, NOS	Kidney, NOS	3	2	1	6	WT
a18e0ff1-792a-472a-a6f0-aa85d4e1cd95	C3N-01754	CPTAC-3	Squamous cell carcinoma, NOS	Head, face or neck, NOS	Tongue, NOS	10	22	14	46	MUT
5838a973-c162-47cd-a93d-e28fd92f1ca5	C3L-01046	CPTAC-3	Glioblastoma	Temporal lobe	Brain, NOS	3	3	2	8	WT
fd2ff719-f1d6-43d1-a7b3-8e4e67da89ee	C3L-00902	CPTAC-3	Renal cell carcinoma, NOS	Kidney, NOS	Kidney, NOS	3	1	3	7	WT
32604160-2eef-4cba-8fe1-5fc4869f7f3a	C3L-00923	CPTAC-3	Squamous cell carcinoma, NOS	Upper lobe, lung	Upper lobe, lung	0	0	0	0	WT
e897318d-6d4d-4bcb-8a47-332a2070aab7	C3N-00305	CPTAC-3	Renal cell carcinoma, NOS	Kidney, NOS	Kidney, NOS	0	0	2	2	WT
8577ef8a-f071-49cc-8158-05dfc52f3c70	C3N-00832	CPTAC-3	Renal cell carcinoma, NOS	Kidney, NOS	Kidney, NOS	1	1	2	4	WT
9339d250-6cb2-4282-b198-65ce7ae3a091	C3N-00306	CPTAC-3	Squamous cell carcinoma, NOS	Larynx, NOS	Larynx, NOS	5	10	6	21	WT
c0607363-1082-4ce9-a642-e9b2b903ae88	C3L-01311	CPTAC-3	Endometrioid adenocarcinoma, NOS	Endometrium	Endometrium	0	0	0	0	WT
206f20bb-c212-4a26-967a-5b3700f322be	C3L-01043	CPTAC-3	Glioblastoma	Parietal lobe	Brain, NOS	0	1	1	2	WT
3eac8f1b-790c-44e8-80b3-dd3180155ba3	C3L-04014	CPTAC-3	Squamous cell carcinoma, NOS	Lower lobe, lung	Lower lobe, lung	19	22	21	62	MUT
66baf8bb-278b-4a83-a971-71b394fb4630	C3N-00847	CPTAC-3	Endometrioid adenocarcinoma, NOS	Corpus uteri	Corpus uteri	1	1	1	3	WT
03222b71-46a2-4bb4-ba2e-bcc9e658328c	C3L-00766	CPTAC-3	Renal cell carcinoma, NOS	Kidney, NOS	Kidney, NOS	1	0	2	3	WT
0449aa40-ee66-45c5-baa7-db48dbcc7702	C3L-02163	CPTAC-3	Squamous cell carcinoma, NOS	Upper lobe, lung	Lung, NOS	11	21	16	48	MUT
efef4d77-a26c-4975-aae5-08b396310cd8	C3L-01048	CPTAC-3	Glioblastoma	Temporal lobe	Brain, NOS	2	0	3	5	WT
bb1a6a1e-a0fb-46d6-9de2-893efe6717df	C3N-01798	CPTAC-3	Glioblastoma	Frontal lobe	Frontal lobe	3	3	1	7	WT
1e349b03-b60a-4b5a-b093-2a7cee6ad645	C3N-02089	CPTAC-3	Adenocarcinoma, NOS	Lung, NOS	Lung, NOS	12	18	21	51	MUT
94fd2f4b-4624-4c77-b02e-8943cffcabd1	C3N-00247	CPTAC-3	Squamous cell carcinoma, NOS	Lower lobe, lung	Lower lobe, lung	0	0	0	0	WT
d3c23e4c-b635-4416-b026-368b82fb1883	C3L-01455	CPTAC-3	Squamous cell carcinoma, NOS	Lower lobe, lung	Lower lobe, lung	0	1	2	3	WT
16fbe029-3b4f-45c9-849e-20ad7d7b8f1f	C3L-00881	CPTAC-3	Infiltrating duct carcinoma, NOS	Head of pancreas	Head of pancreas	0	0	0	0	WT
c94de5fb-4fcf-46f0-a4f1-41a88f557770	C3N-00386	CPTAC-3	Endometrioid adenocarcinoma, NOS	Corpus uteri	Corpus uteri	0	0	0	0	WT
1eec8bfd-1ab9-4569-b635-c47bce7702f1	C3N-01856	CPTAC-3	Glioblastoma	Occipital lobe	Occipital lobe	5	4	5	14	WT
288a736b-3f3c-45b4-899d-3e28bd07c827	C3N-03928	CPTAC-3	Squamous cell carcinoma, NOS	Tongue, NOS	Tongue, NOS	0	0	0	0	WT
68536e88-5ed0-4dc3-a739-2ce9e2141b06	C3N-01537	CPTAC-3	Endometrioid adenocarcinoma, NOS	Corpus uteri	Corpus uteri	2	2	7	11	WT
f9f0c320-a695-4e5c-b1e9-8b6d013a0a9b	C3L-01687	CPTAC-3	Infiltrating duct carcinoma, NOS	Head of pancreas	Head of pancreas	6	7	1	14	WT
6fd49593-9498-4ca5-80f1-4e7ef6b75a66	C3L-01607	CPTAC-3	Renal cell carcinoma, NOS	Kidney, NOS	Kidney, NOS	4	3	2	9	WT
6fd49593-9498-4ca5-80f1-4e7ef6b75a66	C3L-01607	CPTAC-3	Renal cell carcinoma, NOS	Kidney, NOS	Kidney, NOS	0	0	0	0	WT
6fd49593-9498-4ca5-80f1-4e7ef6b75a66	C3L-01607	CPTAC-3	Renal cell carcinoma, NOS	Kidney, NOS	Kidney, NOS	0	0	0	0	WT
ceec9e64-83fc-48ce-b7cd-bbab1b9ad14d	C3N-00294	CPTAC-3	Adenocarcinoma, NOS	Lower lobe, lung	Lower lobe, lung	9	10	3	22	WT
eae77c25-2317-4ec4-8f21-3975ac9ab827	C3N-00519	CPTAC-3	Squamous cell carcinoma, NOS	Larynx, NOS	Larynx, NOS	0	0	2	2	WT
8919013d-01db-4469-b0a6-553dd25fda6d	C3N-02586	CPTAC-3	Adenocarcinoma, NOS	Upper lobe, lung	Upper lobe, lung	2	5	0	7	WT
8df9a63c-5d21-45d7-929f-4b52b6222f2d	C3N-03440	CPTAC-3	Infiltrating duct carcinoma, NOS	Head of pancreas	Head of pancreas	0	0	0	0	WT
b001c1a7-7e7f-4251-adfb-19365b46f4ad	C3L-01142	CPTAC-3	Glioblastoma	Frontal lobe	Brain, NOS	0	0	0	0	WT
d8319145-589b-4ec3-9618-7c17f3081457	C3N-02256	CPTAC-3	Glioblastoma	Temporal lobe	Temporal lobe	1	1	0	2	WT
c64ccd3d-14a0-45e1-920c-a6babdcb82af	C3N-02426	CPTAC-3	Squamous cell carcinoma, NOS	Lower lobe, lung	Lower lobe, lung	0	2	1	3	WT
ba67964a-2738-4d95-bf42-8e2217ab4dc5	C3L-03962	CPTAC-3	Squamous cell carcinoma, NOS	Main bronchus	Lung, NOS	27	18	16	61	MUT
07057080-464f-455d-a267-2301c721ded2	C3L-00412	CPTAC-3	Adenocarcinoma, NOS	Upper lobe, lung	Upper lobe, lung	0	0	0	0	WT
8f7bf749-60a0-4007-a75b-212e065d3e95	C3L-02963	CPTAC-3	Squamous cell carcinoma, NOS	Lower lobe, lung	Lower lobe, lung	0	1	3	4	WT
7a661ada-b3e1-4e6d-af43-1d4ed3ed6ef1	C3N-01021	CPTAC-3	Adenocarcinoma, NOS	Lung, NOS	Lung, NOS	7	5	10	22	WT
208b87e8-f96f-419c-a659-c94a1b4c12b7	C3L-00009	CPTAC-3	Adenocarcinoma, NOS	Upper lobe, lung	Upper lobe, lung	6	12	9	27	WT
379247eb-77c0-49dc-822b-f5da544d5ad7	C3L-00997	CPTAC-3	Squamous cell carcinoma, NOS	Oropharynx, NOS	Oropharynx, NOS	11	24	17	52	MUT
3da7fd40-f066-4057-b5b6-24f5f4877f8a	C3L-00568	CPTAC-3	Squamous cell carcinoma, NOS	Upper lobe, lung	Upper lobe, lung	0	1	1	2	WT
23f9ba79-3234-4025-92a8-5dcd28971593	C3N-00435	CPTAC-3	Renal cell carcinoma, NOS	Kidney, NOS	Kidney, NOS	0	0	0	0	WT
ae481eb3-8f9d-42cd-a431-6f289c8a8779	C3L-01884	CPTAC-3	Squamous cell carcinoma, NOS	Upper lobe, lung	Upper lobe, lung	22	16	19	57	MUT
adeb86f4-17ca-4ab1-b5aa-30ea0f5bdf56	C3L-00102	CPTAC-3	Infiltrating duct carcinoma, NOS	Head of pancreas	Head of pancreas	0	0	0	0	WT
ec0657ec-013b-4097-b3c6-b678cb29f85f	C3N-02693	CPTAC-3	Squamous cell carcinoma, NOS	Larynx, NOS	Larynx, NOS	3	7	6	16	WT
142a1357-f1e8-40b9-82cf-f29577058598	C3N-01852	CPTAC-3	Glioblastoma	Frontal lobe	Frontal lobe	4	8	9	21	WT
66cdc2a1-48f9-41df-92a3-c64dbb685019	C3L-03635	CPTAC-3	Infiltrating duct carcinoma, NOS	Tail of pancreas	Tail of pancreas	0	0	0	0	WT
ab0750f5-2589-4ec3-a1f0-841eb456dec9	C3N-03007	CPTAC-3	Infiltrating duct carcinoma, NOS	Head of pancreas	Head of pancreas	0	0	1	1	WT
ad688008-ae8d-4bfd-99ab-24998a2c248c	C3L-00817	CPTAC-3	Renal cell carcinoma, NOS	Kidney, NOS	Kidney, NOS	2	2	1	5	WT
4c241b93-c11c-4802-94a7-07f125267ba3	C3N-01074	CPTAC-3	Adenocarcinoma, NOS	Upper lobe, lung	Upper lobe, lung	10	18	9	37	WT
ed69df53-631b-4c3a-af08-e502cc64129a	C3N-01011	CPTAC-3	Infiltrating duct carcinoma, NOS	Head of pancreas	Head of pancreas	1	2	0	3	WT
ed69df53-631b-4c3a-af08-e502cc64129a	C3N-01011	CPTAC-3	Infiltrating duct carcinoma, NOS	Head of pancreas	Head of pancreas	0	0	0	0	WT
2e653fba-5d9b-446f-af7f-a986e39ed713	C3N-02769	CPTAC-3	Glioblastoma	Frontal lobe	Brain, NOS	3	3	3	9	WT
aeacd3ad-eb06-4ecb-b621-2f05236a0e6c	C3L-01257	CPTAC-3	Endometrioid adenocarcinoma, NOS	Corpus uteri	Corpus uteri	1	4	3	8	WT
c894d4a5-42f7-45c3-88b1-901deca8e3b2	C3N-02284	CPTAC-3	Squamous cell carcinoma, NOS	Main bronchus	Lower lobe, lung	19	17	20	56	MUT
4a21fc0b-d84d-4bc3-be3b-b2c0b14b97be	C3N-01367	CPTAC-3	Glioblastoma	Temporal lobe	Temporal lobe	5	2	4	11	WT
5657ec01-7e1d-4f50-9053-12919f134f14	C3L-02604	CPTAC-3	Infiltrating duct carcinoma, NOS	Tail of pancreas	Tail of pancreas	7	11	11	29	WT
3d9ab180-73ab-4938-890f-cf345bfd4cf9	C3N-00665	CPTAC-3	Glioblastoma	Frontal lobe	Frontal lobe	2	0	1	3	WT
417c1659-201c-4d1d-99bf-c28c986c559d	C3N-02529	CPTAC-3	Adenocarcinoma, NOS	Middle lobe, lung	Middle lobe, lung	9	15	10	34	WT
8bbfa9fc-6d12-4376-8c42-5cd436ee260b	C3N-01645	CPTAC-3	Squamous cell carcinoma, NOS	Larynx, NOS	Larynx, NOS	6	12	9	27	WT
aa7502a9-5ffe-48c1-a1a8-3b07e83f78d7	C3N-02784	CPTAC-3	Glioblastoma	Brain, NOS	Brain, NOS	13	4	0	17	WT
272d222a-761f-4543-86d0-37457731a3a5	C3L-00767	CPTAC-3	Endometrioid adenocarcinoma, NOS	Endometrium	Endometrium	0	0	1	1	WT
6c28fff9-68e9-465f-bebb-7574901e333c	C3L-02969	CPTAC-3	Squamous cell carcinoma, NOS	Upper lobe, lung	Upper lobe, lung	0	0	1	1	WT
3e40979a-47c3-4695-b264-f95c23f45815	C3N-03886	CPTAC-3	Squamous cell carcinoma, NOS	Lower lobe, lung	Lower lobe, lung	18	16	19	53	MUT
59bd517f-4e1b-4937-8fcf-273101389656	C3L-01282	CPTAC-3	Endometrioid adenocarcinoma, NOS	Endometrium	Endometrium	1	1	1	3	WT
19f3ac85-8452-4b14-943c-eefad5541599	C3L-04853	CPTAC-3	Infiltrating duct carcinoma, NOS	Head of pancreas	Head of pancreas	0	1	0	1	WT
1e0b4933-9668-4002-bb85-8e68b794de56	C3N-01382	CPTAC-3	Infiltrating duct carcinoma, NOS	Head of pancreas	Head of pancreas	0	0	1	1	WT
d00a5d22-92b1-445b-83eb-73409012528f	C3N-01851	CPTAC-3	Glioblastoma	Brain, NOS	Brain, NOS	3	7	4	14	WT
7c455009-ab89-4f3a-b804-b13b1318d8e1	C3N-00295	CPTAC-3	Squamous cell carcinoma, NOS	Larynx, NOS	Larynx, NOS	0	0	0	0	WT
d12f0184-bc14-4199-9216-86734bdd2dcb	C3N-03487	CPTAC-3	Squamous cell carcinoma, NOS	Gum, NOS	Gum, NOS	3	2	6	11	WT
4403f02b-7f2b-4c80-9feb-69f8790a261f	C3L-04080	CPTAC-3	Infiltrating duct carcinoma, NOS	Head of pancreas	Head of pancreas	13	16	19	48	MUT
88a86573-d508-4533-b8bf-fa3c9f40a3f4	C3L-03394	CPTAC-3	Infiltrating duct carcinoma, NOS	Body of pancreas	Body of pancreas	1	2	1	4	WT
42b577f2-b28d-4116-92d5-95d31e34f33b	C3N-02424	CPTAC-3	Adenocarcinoma, NOS	Upper lobe, lung	Upper lobe, lung	0	1	3	4	WT
ed7511b7-0fc3-4ffb-9c2d-4be01279b7f6	C3N-03664	CPTAC-3	Squamous cell carcinoma, NOS	Floor of mouth, NOS	Floor of mouth, NOS	14	21	13	48	MUT
bcd93ccc-bc50-4526-b4df-6f64a56a1442	C3N-03076	CPTAC-3	Squamous cell carcinoma, NOS	Upper lobe, lung	Upper lobe, lung	13	24	20	57	MUT
fab863a1-138e-4caf-8489-409d05511795	C3N-00322	CPTAC-3	Endometrioid adenocarcinoma, NOS	Corpus uteri	Corpus uteri	1	1	3	5	WT
ce1ca93c-73f2-43e8-a060-c0a6f975203d	C3N-02300	CPTAC-3	Squamous cell carcinoma, NOS	Upper lobe, lung	Upper lobe, lung	6	6	7	19	WT
7e9b66d3-39c9-4cd4-b1ac-1cb132b97221	C3L-02542	CPTAC-3	Glioblastoma	Temporal lobe	Temporal lobe	1	3	6	10	WT
454eec93-31fa-4b28-8cce-dfaf87c6cf44	C3L-00369	CPTAC-3	Renal cell carcinoma, NOS	Kidney, NOS	Kidney, NOS	3	2	3	8	WT
454eec93-31fa-4b28-8cce-dfaf87c6cf44	C3L-00369	CPTAC-3	Renal cell carcinoma, NOS	Kidney, NOS	Kidney, NOS	4	2	2	8	WT
454eec93-31fa-4b28-8cce-dfaf87c6cf44	C3L-00369	CPTAC-3	Renal cell carcinoma, NOS	Kidney, NOS	Kidney, NOS	4	2	5	11	WT
0b3ed03f-55cb-4a13-8e21-608eb0b96d51	C3L-03272	CPTAC-3	Squamous cell carcinoma, NOS	Upper lobe, lung	Lung, NOS	1	3	5	9	WT
947a6de8-a1fe-41f3-9568-2311f9fa341b	C3N-01651	CPTAC-3	Renal cell carcinoma, NOS	Kidney, NOS	Kidney, NOS	3	3	2	8	WT
701129b7-d95a-4fac-a9be-0d0da0642a81	C3N-04273	CPTAC-3	Squamous cell carcinoma, NOS	Oropharynx, NOS	Oropharynx, NOS	17	28	11	56	MUT
e2ec60db-be44-4b4b-a519-6320231f7be9	C3L-02463	CPTAC-3	Infiltrating duct carcinoma, NOS	Head of pancreas	Head of pancreas	3	2	4	9	WT
afb7729c-4ee9-4a64-8382-422dc3d8052f	C3L-00157	CPTAC-3	Endometrioid adenocarcinoma, NOS	Endometrium	Endometrium	14	26	22	62	MUT
99765d2a-864c-4cf3-826b-4094d6dc5915	C3L-00008	CPTAC-3	Endometrioid adenocarcinoma, NOS	Endometrium	Endometrium	1	1	0	2	WT
5d9f9c9d-2188-4106-b75b-6add5e560855	C3N-02339	CPTAC-3	Squamous cell carcinoma, NOS	Upper lobe, lung	Upper lobe, lung	15	12	6	33	WT
9969f301-603b-477c-8236-b4ac5227fa52	C3N-01842	CPTAC-3	Adenocarcinoma, NOS	Lower lobe, lung	Lower lobe, lung	6	17	12	35	WT
e4af20c0-d3bc-4a77-82ef-2759c1096c7c	C3N-01757	CPTAC-3	Squamous cell carcinoma, NOS	Larynx, NOS	Larynx, NOS	8	12	10	30	WT
3ef779a0-457a-4045-b04c-191b734b81a4	C3L-02651	CPTAC-3	Squamous cell carcinoma, NOS	Larynx, NOS	Larynx, NOS	0	0	0	0	WT
81d68662-e30b-48fd-b659-e991a3119445	C3N-01168	CPTAC-3	Infiltrating duct carcinoma, NOS	Head of pancreas	Head of pancreas	0	0	0	0	WT
2d5627fc-42d4-4d3f-84c5-969cec679ac4	C3N-00511	CPTAC-3	Infiltrating duct carcinoma, NOS	Head of pancreas	Head of pancreas	2	1	3	6	WT
022c3490-811c-4f82-ad9b-8004a3df7e5c	C3L-00792	CPTAC-3	Renal cell carcinoma, NOS	Kidney, NOS	Kidney, NOS	1	1	2	4	WT
832d8529-0cb1-427d-a613-adb7cb8f33bc	C3N-01166	CPTAC-3	Infiltrating duct carcinoma, NOS	Head of pancreas	Head of pancreas	1	0	2	3	WT
1a78ec58-fff4-448f-b0c0-06812d24f4f6	C3N-03425	CPTAC-3	Squamous cell carcinoma, NOS	Upper lobe, lung	Upper lobe, lung	14	15	13	42	MUT
ab61f8ca-638c-4f04-bf0f-9dc5559b8fec	C3N-02786	CPTAC-3	Glioblastoma	Brain, NOS	Brain, NOS	7	11	6	24	WT
4ee85d91-504d-4389-ab5a-e37b2cebdbcf	C3N-00333	CPTAC-3	Endometrioid adenocarcinoma, NOS	Corpus uteri	Corpus uteri	2	3	4	9	WT
c4a660b0-7b34-4c80-98bb-0000e2b1c09a	C3L-00413	CPTAC-3	Endometrioid adenocarcinoma, NOS	Corpus uteri	Corpus uteri	1	2	1	4	WT
e80deff0-6d18-4093-8d6d-ee481e4d06ac	C3L-01313	CPTAC-3	Renal cell carcinoma, NOS	Kidney, NOS	Kidney, NOS	4	4	3	11	WT
5ea1361a-050d-4fa0-be59-b530c456b6e3	C3L-00928	CPTAC-3	Infiltrating duct carcinoma, NOS	Pancreas, NOS	Pancreas, NOS	0	0	0	0	WT
d86c3d4a-861b-4211-9bcd-c9669fcc480b	C3L-03260	CPTAC-3	Glioblastoma	Temporal lobe	Temporal lobe	10	2	1	13	WT
88e0ed05-4414-44f2-a983-93f7f6c2dc8c	C3N-00491	CPTAC-3	Renal cell carcinoma, NOS	Kidney, NOS	Kidney, NOS	0	0	0	0	WT
5dc8c8fa-66ad-4e56-aace-768f064e3182	C3N-02010	CPTAC-3	Infiltrating duct carcinoma, NOS	Head of pancreas	Head of pancreas	12	12	4	28	WT
91b0cc01-305b-415c-ae56-d3262780d99e	C3N-04152	CPTAC-3	Squamous cell carcinoma, NOS	Oropharynx, NOS	Oropharynx, NOS	12	10	6	28	WT
796c409b-9a37-4a6c-a1e2-518ea3cd9fe7	C3L-03387	CPTAC-3	Glioblastoma	Parietal lobe	Parietal lobe	3	7	1	11	WT
9163a2fc-913d-4fab-b988-5955bee93843	C3L-01149	CPTAC-3	Glioblastoma	Brain, NOS	Brain, NOS	3	3	5	11	WT
cfc61554-67b2-4ab4-813c-5f9b72bc325e	C3N-02379	CPTAC-3	Adenocarcinoma, NOS	Upper lobe, lung	Upper lobe, lung	12	20	11	43	MUT
0b2f0141-88e1-4117-a668-f284ec7670ff	C3L-03639	CPTAC-3	Infiltrating duct carcinoma, NOS	Head of pancreas	Head of pancreas	14	18	10	42	MUT
a041936f-13f2-4695-a82c-2ace07f4771a	C3L-02897	CPTAC-3	Infiltrating duct carcinoma, NOS	Head of pancreas	Head of pancreas	0	0	0	0	WT
94f90e9a-ecfe-4682-8d19-2ac88b31a5b9	C3N-01334	CPTAC-3	Glioblastoma	Occipital lobe	Occipital lobe	4	6	3	13	WT
1256a2fe-44c4-4019-a5bc-d188e3c76079	C3L-00800	CPTAC-3	Renal cell carcinoma, NOS	Kidney, NOS	Kidney, NOS	1	3	2	6	WT
b288852f-66f5-4949-bc13-883e634313fc	C3N-02592	CPTAC-3	Infiltrating duct carcinoma, NOS	Head of pancreas	Head of pancreas	0	0	0	0	WT
b3e9d84f-f513-47d5-b3dd-c940ecb19e16	C3N-03015	CPTAC-3	Squamous cell carcinoma, NOS	Floor of mouth, NOS	Floor of mouth, NOS	12	10	8	30	WT
5119c0a8-d0ef-4ec2-b58c-0ff9e0c8f1db	C3L-00994	CPTAC-3	Squamous cell carcinoma, NOS	Tongue, NOS	Tongue, NOS	0	0	0	0	WT
400e94ed-2c26-4ef3-a232-a45781a1bf9f	C3N-02944	CPTAC-3	Infiltrating duct carcinoma, NOS	Tail of pancreas	Pancreas, NOS	0	0	0	0	WT
097d76e4-0811-4ac5-85b8-4e3704e8d6c2	C3L-03748	CPTAC-3	Glioblastoma	Frontal lobe	Frontal lobe	2	4	3	9	WT
46fd5848-ddb3-4cbf-97ce-c94d72910679	C3L-01124	CPTAC-3	Infiltrating duct carcinoma, NOS	Head of pancreas	Head of pancreas	0	0	0	0	WT
bdd09566-f2ba-4771-82eb-9c30563dc669	C3L-00449	CPTAC-3	Endometrioid adenocarcinoma, NOS	Corpus uteri	Endometrium	3	3	3	9	WT
94badce5-890f-468a-a689-7596a1acbd7d	C3N-03619	CPTAC-3	Squamous cell carcinoma, NOS	Tongue, NOS	Tongue, NOS	19	12	14	45	MUT
9352d2fd-ae75-4b27-95f5-96f66fda7958	C3L-02041	CPTAC-3	Glioblastoma	Temporal lobe	Temporal lobe	2	19	14	35	WT
91f09875-d14f-4fc5-8187-91a29ad32450	C3N-02714	CPTAC-3	Squamous cell carcinoma, NOS	Tongue, NOS	Tongue, NOS	4	7	4	15	WT
a231aaba-b584-42c4-96a9-f010bd1b3c66	11LU013	CPTAC-3	Adenocarcinoma, NOS	Upper lobe, lung	Lung, NOS	1	22	13	36	WT
2806de44-6c61-4375-a632-4874b5172269	C3L-02964	CPTAC-3	Squamous cell carcinoma, NOS	Lower lobe, lung	Lower lobe, lung	0	1	1	2	WT
5ee53fa7-8ebd-4ad8-9adc-affdd8b76bbb	C3N-03840	CPTAC-3	Infiltrating duct carcinoma, NOS	Body of pancreas	Body of pancreas	0	0	0	0	WT
e8df42d8-58bc-4c43-b18b-5b23f5e61508	C3N-03086	CPTAC-3	Infiltrating duct carcinoma, NOS	Body of pancreas	Body of pancreas	2	1	2	5	WT
0e6fc7ff-95b9-4b68-8bbb-799609f16e8d	C3N-03012	CPTAC-3	Squamous cell carcinoma, NOS	Larynx, NOS	Larynx, NOS	13	26	11	50	MUT
a60cf9e4-f150-4a9a-a9b7-4083431e4bb2	C3L-02951	CPTAC-3	Squamous cell carcinoma, NOS	Lower lobe, lung	Lower lobe, lung	0	1	1	2	WT
785aebb1-a760-4167-9076-53024e317d04	C3L-03961	CPTAC-3	Squamous cell carcinoma, NOS	Upper lobe, lung	Upper lobe, lung	0	0	0	0	WT
785aebb1-a760-4167-9076-53024e317d04	C3L-03961	CPTAC-3	Squamous cell carcinoma, NOS	Upper lobe, lung	Upper lobe, lung	13	13	11	37	WT
6f235976-c04a-4a40-be28-8ed9dab93365	C3N-04283	CPTAC-3	Infiltrating duct carcinoma, NOS	Pancreas, NOS	Head of pancreas	7	4	8	19	WT
fcc91258-97c7-4695-839f-face092deba5	C3N-02925	CPTAC-3	Squamous cell carcinoma, NOS	Tongue, NOS	Tongue, NOS	0	0	0	0	WT
d9b2cedb-cd03-4464-b423-cab6a753213d	C3N-03490	CPTAC-3	Squamous cell carcinoma, NOS	Base of tongue, NOS	Base of tongue, NOS	19	26	17	62	MUT
c5e1950a-e724-4d42-bd0d-fb474921e04e	C3N-00834	CPTAC-3	Renal cell carcinoma, NOS	Kidney, NOS	Kidney, NOS	5	5	8	18	WT
3689f296-6429-4042-b9c0-339b58d1eb0d	C3N-01337	CPTAC-3	Squamous cell carcinoma, NOS	Larynx, NOS	Larynx, NOS	13	11	9	33	WT
d5c17945-5255-4055-9d35-1d2a01535932	C3N-00848	CPTAC-3	Endometrioid adenocarcinoma, NOS	Corpus uteri	Corpus uteri	2	2	2	6	WT
7708ac98-2c65-4a68-8646-6a46bd65fa6c	C3N-01945	CPTAC-3	Squamous cell carcinoma, NOS	Larynx, NOS	Larynx, NOS	0	2	3	5	WT
82cb0e8b-584d-422f-a00d-81dc5892c406	C3N-02770	CPTAC-3	Glioblastoma	Frontal lobe	Brain, NOS	5	2	3	10	WT
91c8eda3-ad8f-4a80-9f35-f6552f6452c0	C3L-03392	CPTAC-3	Glioblastoma	Parietal lobe	Brain, NOS	0	0	0	0	WT
9b84c1a2-d24d-4085-b597-eff3d2203756	C3N-01857	CPTAC-3	Glioblastoma	Temporal lobe	Temporal lobe	7	11	1	19	WT
fd0cd324-0557-4946-8ea9-55ad2032a31b	11LU016	CPTAC-3	Adenocarcinoma, NOS	Lung, NOS	Lung, NOS	9	7	5	21	WT
aa62b9ec-062b-41c9-abb4-c7217f259c06	C3L-00910	CPTAC-3	Renal cell carcinoma, NOS	Kidney, NOS	Kidney, NOS	1	4	3	8	WT
192571db-fc43-46e9-9f25-d2db46aadba6	C3N-03441	CPTAC-3	Squamous cell carcinoma, NOS	Upper lobe, lung	Upper lobe, lung	0	1	1	2	WT
a59a90d9-f1b0-49dd-9c97-bcaa6ba55d44	C3N-02695	CPTAC-3	Squamous cell carcinoma, NOS	Floor of mouth, NOS	Floor of mouth, NOS	6	5	4	15	WT
5dbbee0d-9829-4930-9e44-f21f06ea4849	C3L-00603	CPTAC-3	Squamous cell carcinoma, NOS	Upper lobe, lung	Upper lobe, lung	9	14	9	32	WT
f1aadf48-b132-48fd-9106-4a01670114e0	C3N-02288	CPTAC-3	Squamous cell carcinoma, NOS	Lower lobe, lung	Lower lobe, lung	7	20	14	41	WT
dc0c495f-9f70-4931-8652-77a260f7b052	C3L-00136	CPTAC-3	Endometrioid adenocarcinoma, NOS	Corpus uteri	Corpus uteri	4	4	1	9	WT
77817c88-77e1-4ff0-a24e-21ca2942ba3a	C3N-00315	CPTAC-3	Renal cell carcinoma, NOS	Kidney, NOS	Kidney, NOS	0	0	0	0	WT
3302fb9a-3122-449d-b718-74769aee97af	C3L-00081	CPTAC-3	Squamous cell carcinoma, NOS	Lower lobe, lung	Lower lobe, lung	13	25	10	48	MUT
6b4f086e-4ef9-4f30-874e-8a155b2e3bab	C3N-04276	CPTAC-3	Squamous cell carcinoma, NOS	Larynx, NOS	Larynx, NOS	11	22	12	45	MUT
ef730c6c-0231-4c58-b633-c327451cda42	C3N-01338	CPTAC-3	Squamous cell carcinoma, NOS	Larynx, NOS	Larynx, NOS	11	13	10	34	WT
dbc7d02b-6c63-4961-a8c2-8a8b811d8d7d	C3L-04473	CPTAC-3	Infiltrating duct carcinoma, NOS	Pancreas, NOS	Pancreas, NOS	0	0	4	4	WT
9cf7c4e3-7257-4dbd-81c0-c5419f80104f	C3L-01037	CPTAC-3	Infiltrating duct carcinoma, NOS	Head of pancreas	Head of pancreas	0	1	2	3	WT
a9093c1c-e832-4c99-a607-d167927c6c2b	C3N-02727	CPTAC-3	Squamous cell carcinoma, NOS	Larynx, NOS	Larynx, NOS	0	1	2	3	WT
e8b0327e-7721-4310-9382-1c57c62c8b73	C3L-01302	CPTAC-3	Renal cell carcinoma, NOS	Kidney, NOS	Kidney, NOS	3	2	1	6	WT
ef491908-1f1a-4428-9441-8dcd6e1b95b3	C3L-03356	CPTAC-3	Infiltrating duct carcinoma, NOS	Head of pancreas	Head of pancreas	0	0	1	1	WT
eb103149-1de8-42e3-8ee9-68f74f31de41	C3L-00949	CPTAC-3	Endometrioid adenocarcinoma, NOS	Corpus uteri	Corpus uteri	0	0	1	1	WT
d79d4830-d55e-4efe-bf00-9543461c7af4	C3L-00415	CPTAC-3	Squamous cell carcinoma, NOS	Lower lobe, lung	Lower lobe, lung	0	1	1	2	WT
3cbb1a43-04e0-42de-9e40-0aff8356f38e	C3L-00918	CPTAC-3	Endometrioid adenocarcinoma, NOS	Corpus uteri	Corpus uteri	0	1	1	2	WT
3a420b74-ac84-470e-99f1-811cbc37ac5e	C3N-01648	CPTAC-3	Renal cell carcinoma, NOS	Kidney, NOS	Kidney, NOS	0	1	0	1	WT
2219ac15-3505-4a31-bf22-72f17c670f3e	C3N-00177	CPTAC-3	Renal cell carcinoma, NOS	Kidney, NOS	Kidney, NOS	0	1	1	2	WT
2219ac15-3505-4a31-bf22-72f17c670f3e	C3N-00177	CPTAC-3	Renal cell carcinoma, NOS	Kidney, NOS	Kidney, NOS	0	1	1	2	WT
2219ac15-3505-4a31-bf22-72f17c670f3e	C3N-00177	CPTAC-3	Renal cell carcinoma, NOS	Kidney, NOS	Kidney, NOS	0	1	3	4	WT
3892e1d7-a1a3-40d6-bce6-1785cfa599d1	C3L-01925	CPTAC-3	Endometrioid adenocarcinoma, NOS	Corpus uteri	Corpus uteri	6	20	10	36	WT
71d68d14-e1ec-4d01-9a9a-2f2a2f8e4297	C3L-02610	CPTAC-3	Infiltrating duct carcinoma, NOS	Head of pancreas	Head of pancreas	0	1	0	1	WT
ac20b854-0a63-4ec1-abb6-d5874f15842f	C3N-00559	CPTAC-3	Adenocarcinoma, NOS	Lung, NOS	Lung, NOS	6	13	7	26	WT
d0a4a77b-3676-490b-9058-22509098cb27	C3L-00017	CPTAC-3	Infiltrating duct carcinoma, NOS	Head of pancreas	Head of pancreas	7	6	7	20	WT
7646aff6-ee01-4e5f-b08c-71404b817cd7	C3L-01275	CPTAC-3	Endometrioid adenocarcinoma, NOS	Corpus uteri	Corpus uteri	1	2	0	3	WT
cd6ed695-bd67-4edb-8100-0d4207beb862	C3N-02587	CPTAC-3	Adenocarcinoma, NOS	Lower lobe, lung	Lower lobe, lung	1	2	0	3	WT
15f6cafe-10fd-4505-8f88-383f9474c493	C3N-03070	CPTAC-3	Glioblastoma	Temporal lobe	Brain, NOS	6	15	9	30	WT
f59ce549-5cea-4f2f-8662-aa9060247f80	C3N-01756	CPTAC-3	Squamous cell carcinoma, NOS	Larynx, NOS	Larynx, NOS	10	13	10	33	WT
4116957b-9204-4f4c-89ab-404024995258	C3N-00221	CPTAC-3	Squamous cell carcinoma, NOS	Middle lobe, lung	Middle lobe, lung	10	13	11	34	WT
715c5c66-2948-4eaa-9071-cd2150a7f6f8	C3L-04791	CPTAC-3	Squamous cell carcinoma, NOS	Larynx, NOS	Larynx, NOS	9	14	13	36	WT
bbe755dc-7740-43c5-96c1-45a845119008	C3L-00781	CPTAC-3	Endometrioid adenocarcinoma, NOS	Corpus uteri	Corpus uteri	1	1	2	4	WT
6fb8c7ef-9be0-4cd9-a08e-2439c7864801	C3N-02423	CPTAC-3	Adenocarcinoma, NOS	Upper lobe, lung	Upper lobe, lung	10	8	6	24	WT
e59a7d58-adf4-4d05-8a7f-c3013285b568	C3N-01369	CPTAC-3	Glioblastoma	Temporal lobe	Temporal lobe	0	0	0	0	WT
ceae0345-0b5a-475f-8133-5fffcb81f3d0	C3N-00320	CPTAC-3	Renal cell carcinoma, NOS	Kidney, NOS	Kidney, NOS	4	3	4	11	WT
ceae0345-0b5a-475f-8133-5fffcb81f3d0	C3N-00320	CPTAC-3	Renal cell carcinoma, NOS	Kidney, NOS	Kidney, NOS	1	4	2	7	WT
ceae0345-0b5a-475f-8133-5fffcb81f3d0	C3N-00320	CPTAC-3	Renal cell carcinoma, NOS	Kidney, NOS	Kidney, NOS	6	4	4	14	WT
ceae0345-0b5a-475f-8133-5fffcb81f3d0	C3N-00320	CPTAC-3	Renal cell carcinoma, NOS	Kidney, NOS	Kidney, NOS	4	1	1	6	WT
32b8c7c3-0a0d-4d93-b765-dedeb74b537d	C3N-00335	CPTAC-3	Endometrioid adenocarcinoma, NOS	Corpus uteri	Corpus uteri	1	2	2	5	WT
98bed41e-96ac-434b-90ad-cc7223998602	C3N-00545	CPTAC-3	Adenocarcinoma, NOS	Upper lobe, lung	Upper lobe, lung	0	0	0	0	WT
98bed41e-96ac-434b-90ad-cc7223998602	C3N-00545	CPTAC-3	Adenocarcinoma, NOS	Upper lobe, lung	Upper lobe, lung	0	0	0	0	WT
d3c4d18f-aab6-401d-a27a-8a92dd9a4660	C3N-02283	CPTAC-3	Squamous cell carcinoma, NOS	Upper lobe, lung	Upper lobe, lung	16	27	10	53	MUT
6b0f4d36-78bb-4afc-a440-8c193bd4e8ce	C3L-03390	CPTAC-3	Glioblastoma	Brain, NOS	Brain, NOS	0	2	1	3	WT
0d4450ac-b44f-4b9b-a41e-c2ed8ba3e3b2	C3L-01606	CPTAC-3	Squamous cell carcinoma, NOS	Upper lobe, lung	Upper lobe, lung	14	5	14	33	WT
8353437c-ec0a-4fca-b619-74e6c4e5b375	C3L-02549	CPTAC-3	Adenocarcinoma, NOS	Lower lobe, lung	Lower lobe, lung	1	1	1	3	WT
09023877-f316-4848-8b99-219d943d4a2f	C3N-02572	CPTAC-3	Adenocarcinoma, NOS	Lower lobe, lung	Lower lobe, lung	8	20	8	36	WT
530b32cc-06f7-4a32-bc01-086f9447f9b0	C3N-02435	CPTAC-3	Squamous cell carcinoma, NOS	Lower lobe, lung	Lower lobe, lung	14	10	10	34	WT
239a5fbb-0145-46f6-8ec3-2a96a04011dd	C3N-00494	CPTAC-3	Renal cell carcinoma, NOS	Kidney, NOS	Kidney, NOS	1	12	4	17	WT
239a5fbb-0145-46f6-8ec3-2a96a04011dd	C3N-00494	CPTAC-3	Renal cell carcinoma, NOS	Kidney, NOS	Kidney, NOS	1	14	5	20	WT
239a5fbb-0145-46f6-8ec3-2a96a04011dd	C3N-00494	CPTAC-3	Renal cell carcinoma, NOS	Kidney, NOS	Kidney, NOS	1	3	3	7	WT
669caded-109b-422e-9c91-2de87edfd052	C3N-00198	CPTAC-3	Infiltrating duct carcinoma, NOS	Body of pancreas	Body of pancreas	0	0	1	1	WT
1f04dddd-e6be-4bd9-b269-6425e648af18	C3N-00579	CPTAC-3	Adenocarcinoma, NOS	Lung, NOS	Lung, NOS	4	6	6	16	WT
f5407aed-7150-41dd-82f0-f28975ee028a	C3N-00328	CPTAC-3	Endometrioid adenocarcinoma, NOS	Corpus uteri	Corpus uteri	2	6	5	13	WT
5cb7b327-5f17-44a8-aed3-989a1a99e780	C3N-00149	CPTAC-3	Renal cell carcinoma, NOS	Kidney, NOS	Kidney, NOS	3	5	5	13	WT
5cb7b327-5f17-44a8-aed3-989a1a99e780	C3N-00149	CPTAC-3	Renal cell carcinoma, NOS	Kidney, NOS	Kidney, NOS	5	8	3	16	WT
5cb7b327-5f17-44a8-aed3-989a1a99e780	C3N-00149	CPTAC-3	Renal cell carcinoma, NOS	Kidney, NOS	Kidney, NOS	9	8	4	21	WT
0625c920-3378-4eee-b53f-650e4192d29b	C3N-00148	CPTAC-3	Renal cell carcinoma, NOS	Kidney, NOS	Kidney, NOS	2	3	5	10	WT
0625c920-3378-4eee-b53f-650e4192d29b	C3N-00148	CPTAC-3	Renal cell carcinoma, NOS	Kidney, NOS	Kidney, NOS	3	0	3	6	WT
0625c920-3378-4eee-b53f-650e4192d29b	C3N-00148	CPTAC-3	Renal cell carcinoma, NOS	Kidney, NOS	Kidney, NOS	1	2	2	5	WT
0625c920-3378-4eee-b53f-650e4192d29b	C3N-00148	CPTAC-3	Renal cell carcinoma, NOS	Kidney, NOS	Kidney, NOS	2	2	2	6	WT
f674a0fe-66bc-4b0f-a12c-e025655f8a64	C3N-01214	CPTAC-3	Renal cell carcinoma, NOS	Kidney, NOS	Kidney, NOS	1	0	1	2	WT
f674a0fe-66bc-4b0f-a12c-e025655f8a64	C3N-01214	CPTAC-3	Renal cell carcinoma, NOS	Kidney, NOS	Kidney, NOS	0	0	0	0	WT
2f77e19c-fd2d-465b-b9b7-5373542b62ae	C3L-00279	CPTAC-3	Adenocarcinoma, NOS	Upper lobe, lung	Upper lobe, lung	0	0	0	0	WT
61ca5e2a-1809-4970-a50f-07698816ef85	C3N-02000	CPTAC-3	Adenocarcinoma, NOS	Lower lobe, lung	Lower lobe, lung	5	12	10	27	WT
d4f90900-3b81-4015-8e11-4b4525345063	C3L-00080	CPTAC-3	Adenocarcinoma, NOS	Lower lobe, lung	Lower lobe, lung	15	24	17	56	MUT
bc8f9b37-2f05-4508-830f-9356b99313dd	C3L-00905	CPTAC-3	Endometrioid adenocarcinoma, NOS	Corpus uteri	Corpus uteri	10	17	9	36	WT
0f929c39-9a77-43f7-bbfb-145348a2fe90	C3N-00737	CPTAC-3	Adenocarcinoma, NOS	Upper lobe, lung	Upper lobe, lung	7	8	15	30	WT
5690ba19-ef88-4bce-b275-27f715cc44d4	C3L-01861	CPTAC-3	Renal cell carcinoma, NOS	Kidney, NOS	Kidney, NOS	3	3	4	10	WT
5690ba19-ef88-4bce-b275-27f715cc44d4	C3L-01861	CPTAC-3	Renal cell carcinoma, NOS	Kidney, NOS	Kidney, NOS	3	2	4	9	WT
5690ba19-ef88-4bce-b275-27f715cc44d4	C3L-01861	CPTAC-3	Renal cell carcinoma, NOS	Kidney, NOS	Kidney, NOS	3	1	4	8	WT
176ac1b2-7111-4950-a7bc-1edc3254854f	C3L-00913	CPTAC-3	Adenocarcinoma, NOS	Lung, NOS	Upper lobe, lung	6	7	6	19	WT
e905fc64-be21-47b8-928e-2e1d14c19438	C3N-03841	CPTAC-3	Squamous cell carcinoma, NOS	Head, face or neck, NOS	Head, face or neck, NOS	10	14	17	41	WT
f3315152-5d90-42db-80c9-6814eced11e4	C3L-00601	CPTAC-3	Endometrioid adenocarcinoma, NOS	Corpus uteri	Corpus uteri	3	1	1	5	WT
5718a50d-332c-4882-8736-2ca8989946dd	C3L-02984	CPTAC-3	Glioblastoma	Frontal lobe	Frontal lobe	0	4	2	6	WT
eac6ceca-d905-4a4d-ae89-ea533370aea8	C3N-01012	CPTAC-3	Infiltrating duct carcinoma, NOS	Head of pancreas	Head of pancreas	0	0	0	0	WT
a25d1047-ac0f-40db-b6aa-c6f219eb48da	C3L-01632	CPTAC-3	Adenocarcinoma, NOS	Upper lobe, lung	Upper lobe, lung	0	3	0	3	WT
baf87a40-f648-4491-b84f-53284a654d76	C3N-01416	CPTAC-3	Adenocarcinoma, NOS	Lung, NOS	Lung, NOS	11	7	5	23	WT
92f9a812-668e-49e2-915a-4751401ace57	C3N-03008	CPTAC-3	Squamous cell carcinoma, NOS	Floor of mouth, NOS	Floor of mouth, NOS	5	10	5	20	WT
28d777f2-f4c8-4853-bd28-1bba94f2bfa6	C3N-03458	CPTAC-3	Squamous cell carcinoma, NOS	Floor of mouth, NOS	Floor of mouth, NOS	4	7	8	19	WT
ec5802af-a27e-42b2-afe5-c6378d78c997	C3N-01192	CPTAC-3	Glioblastoma	Frontal lobe	Frontal lobe	3	7	0	10	WT
5d990ed9-53e4-49c5-aeea-ae2ef30128ec	C3N-01194	CPTAC-3	Squamous cell carcinoma, NOS	Lower lobe, lung	Lower lobe, lung	0	1	0	1	WT
bbf0c378-fb77-4768-be2b-da741ded8cab	C3N-01025	CPTAC-3	Squamous cell carcinoma, NOS	Lung, NOS	Lung, NOS	21	14	11	46	MUT
a11e9ea9-8036-4145-91c0-61f833dc5db4	C3L-00927	CPTAC-3	Squamous cell carcinoma, NOS	Lower lobe, lung	Lower lobe, lung	13	20	9	42	MUT
2bdac74b-c588-4697-8d91-705456d205fe	C3N-00217	CPTAC-3	Adenocarcinoma, NOS	Upper lobe, lung	Upper lobe, lung	6	11	9	26	WT
67c1aa6e-0bc7-40e2-9742-8f73be3ed450	C3L-00422	CPTAC-3	Adenocarcinoma, NOS	Lower lobe, lung	Lower lobe, lung	6	6	3	15	WT
1d9e5581-e821-4b6e-966e-bfc24301452f	C3N-01212	CPTAC-3	Endometrioid adenocarcinoma, NOS	Corpus uteri	Corpus uteri	0	0	1	1	WT
1189e5ba-02b2-4c0c-8195-0244cffaae70	C3N-03006	CPTAC-3	Infiltrating duct carcinoma, NOS	Head of pancreas	Head of pancreas	0	0	1	1	WT
0a1cacd2-aa13-4357-af06-cc91757b2a28	C3N-00836	CPTAC-3	Endometrioid adenocarcinoma, NOS	Corpus uteri	Corpus uteri	0	0	0	0	WT
86877ca3-33ae-45f2-99a9-7ca5c238c2d4	C3N-02729	CPTAC-3	Adenocarcinoma, NOS	Upper lobe, lung	Upper lobe, lung	16	18	8	42	MUT
7e18715d-3d61-431b-94f5-4d20bbaa4fa1	C3N-00313	CPTAC-3	Renal cell carcinoma, NOS	Kidney, NOS	Kidney, NOS	0	0	0	0	WT
ba8852b9-17a7-4df1-9765-68e58fa74004	C3N-03670	CPTAC-3	Infiltrating duct carcinoma, NOS	Head of pancreas	Head of pancreas	1	1	1	3	WT
e002d33a-86c4-4e19-acde-d542096f5fdb	C3L-01328	CPTAC-3	Infiltrating duct carcinoma, NOS	Head of pancreas	Head of pancreas	5	5	2	12	WT
ad5ce87b-dd1f-418e-9540-c79505417ece	C3N-00498	CPTAC-3	Squamous cell carcinoma, NOS	Floor of mouth, NOS	Overlapping lesion of lip, oral cavity and pharynx	8	12	15	35	WT
90656d95-f719-478f-9538-3d1388e09a61	C3N-01715	CPTAC-3	Infiltrating duct carcinoma, NOS	Head of pancreas	Head of pancreas	3	4	6	13	WT
90656d95-f719-478f-9538-3d1388e09a61	C3N-01715	CPTAC-3	Infiltrating duct carcinoma, NOS	Head of pancreas	Head of pancreas	0	0	1	1	WT
59ee99cb-b820-4ae2-9306-105205f1bcb8	C3L-01330	CPTAC-3	Adenocarcinoma, NOS	Upper lobe, lung	Upper lobe, lung	11	10	5	26	WT
28a38be6-215d-42b6-bab1-495e0df755b7	C3L-01689	CPTAC-3	Infiltrating duct carcinoma, NOS	Head of pancreas	Head of pancreas	0	2	5	7	WT
84ccbb07-5434-47e2-ba17-57d64331b8e2	C3L-00095	CPTAC-3	Adenocarcinoma, NOS	Upper lobe, lung	Upper lobe, lung	0	0	1	1	WT
911b53d3-2a6c-490e-b1ea-c2990b9ad26a	C3L-01307	CPTAC-3	Endometrioid adenocarcinoma, NOS	Corpus uteri	Corpus uteri	2	3	4	9	WT
be3bdde4-f6cf-4f33-b142-53f75151e8a1	C3N-02003	CPTAC-3	Adenocarcinoma, NOS	Lower lobe, lung	Lower lobe, lung	6	4	5	15	WT
922ba915-5f64-49fe-95a6-e37afdeb06bd	C3L-01256	CPTAC-3	Endometrioid adenocarcinoma, NOS	Endometrium	Endometrium	0	1	1	2	WT
48fc4c94-cdc4-467b-b4e9-3646c7f01b4f	C3L-03123	CPTAC-3	Infiltrating duct carcinoma, NOS	Head of pancreas	Head of pancreas	0	0	0	0	WT
83cb7840-8d02-408d-a7c2-b446f991cfa3	C3L-01288	CPTAC-3	Renal cell carcinoma, NOS	Kidney, NOS	Kidney, NOS	0	0	1	1	WT
86f0f35a-5de0-4c7d-bd63-56141d40f09d	C3N-02181	CPTAC-3	Glioblastoma	Temporal lobe	Brain, NOS	5	3	7	15	WT
074c8f3c-b4aa-4c10-ba83-2a874f88c478	C3L-00771	CPTAC-3	Endometrioid adenocarcinoma, NOS	Endometrium	Endometrium	1	2	1	4	WT
1309999e-853f-4f99-84a2-1095e674f5ae	C3L-03632	CPTAC-3	Infiltrating duct carcinoma, NOS	Head of pancreas	Pancreas, NOS	0	1	1	2	WT
4c055580-81e1-48e6-bb81-f607b393b053	C3N-02183	CPTAC-3	Glioblastoma	Temporal lobe	Brain, NOS	0	1	0	1	WT
56c78eec-df69-4f00-b7d2-69fc996c484a	C3L-00780	CPTAC-3	Endometrioid adenocarcinoma, NOS	Corpus uteri	Corpus uteri	0	0	1	1	WT
55b8785a-3771-459e-bc48-170cec9cd105	C3N-01180	CPTAC-3	Renal cell carcinoma, NOS	Kidney, NOS	Kidney, NOS	1	0	1	2	WT
e51dd5ca-c12d-4608-9e6e-73b658b106d6	C3N-02155	CPTAC-3	Adenocarcinoma, NOS	Lung, NOS	Lung, NOS	10	18	15	43	MUT
42c00ea2-17e5-4f68-af9f-8c1f1bebed25	C3L-02955	CPTAC-3	Glioblastoma	Temporal lobe	Temporal lobe	0	1	1	2	WT
45669b98-2d82-41e1-9c1d-0de3f98cebe1	C3L-00277	CPTAC-3	Infiltrating duct carcinoma, NOS	Tail of pancreas	Tail of pancreas	6	7	8	21	WT
0ca627b8-1b3f-4bf3-9626-1129fbe0b59d	C3L-00938	CPTAC-3	Endometrioid adenocarcinoma, NOS	Corpus uteri	Corpus uteri	0	0	1	1	WT
63e31d69-8193-483e-b87d-7b89614e0248	C3L-02899	CPTAC-3	Infiltrating duct carcinoma, NOS	Head of pancreas	Head of pancreas	0	0	0	0	WT
c61779ae-cd1e-47c4-8d2b-a2a1e5d8f8af	C3N-00339	CPTAC-3	Endometrioid adenocarcinoma, NOS	Corpus uteri	Corpus uteri	6	6	7	19	WT
c162cd70-4f27-4361-94f5-882259f41522	C3N-03051	CPTAC-3	Squamous cell carcinoma, NOS	Upper lobe, lung	Upper lobe, lung	11	19	18	48	MUT
9ed4e3ba-0dcd-4436-bf21-14d68087fac4	C3N-00822	CPTAC-3	Squamous cell carcinoma, NOS	Larynx, NOS	Larynx, NOS	23	14	12	49	MUT
3fe419a9-e0a7-49b5-bdf5-caa2a06aa82b	C3N-00314	CPTAC-3	Renal cell carcinoma, NOS	Kidney, NOS	Kidney, NOS	0	0	0	0	WT
3fe419a9-e0a7-49b5-bdf5-caa2a06aa82b	C3N-00314	CPTAC-3	Renal cell carcinoma, NOS	Kidney, NOS	Kidney, NOS	1	2	0	3	WT
3fe419a9-e0a7-49b5-bdf5-caa2a06aa82b	C3N-00314	CPTAC-3	Renal cell carcinoma, NOS	Kidney, NOS	Kidney, NOS	1	1	0	2	WT
3fe419a9-e0a7-49b5-bdf5-caa2a06aa82b	C3N-00314	CPTAC-3	Renal cell carcinoma, NOS	Kidney, NOS	Kidney, NOS	0	0	0	0	WT
5657645b-d839-4035-8e69-2a9c78232cdf	C3N-01524	CPTAC-3	Renal cell carcinoma, NOS	Kidney, NOS	Kidney, NOS	1	2	2	5	WT
5657645b-d839-4035-8e69-2a9c78232cdf	C3N-01524	CPTAC-3	Renal cell carcinoma, NOS	Kidney, NOS	Kidney, NOS	1	2	2	5	WT
5657645b-d839-4035-8e69-2a9c78232cdf	C3N-01524	CPTAC-3	Renal cell carcinoma, NOS	Kidney, NOS	Kidney, NOS	1	2	3	6	WT
f7d27f30-33bc-4261-9192-9e6c31416859	C3L-00790	CPTAC-3	Renal cell carcinoma, NOS	Kidney, NOS	Kidney, NOS	0	0	0	0	WT
a8f815ad-c476-4f80-ab06-aec2a3131865	C3N-02087	CPTAC-3	Adenocarcinoma, NOS	Lung, NOS	Lung, NOS	0	0	0	0	WT
7120a122-bc2f-4c2e-bbf5-b1059b898d28	C3N-04277	CPTAC-3	Squamous cell carcinoma, NOS	Larynx, NOS	Larynx, NOS	9	11	8	28	WT
262b9dfc-3d6e-4e7d-9469-b9bae4f82393	C3N-00577	CPTAC-3	Renal cell carcinoma, NOS	Kidney, NOS	Kidney, NOS	0	0	0	0	WT
262b9dfc-3d6e-4e7d-9469-b9bae4f82393	C3N-00577	CPTAC-3	Renal cell carcinoma, NOS	Kidney, NOS	Kidney, NOS	1	0	0	1	WT
262b9dfc-3d6e-4e7d-9469-b9bae4f82393	C3N-00577	CPTAC-3	Renal cell carcinoma, NOS	Kidney, NOS	Kidney, NOS	3	13	4	20	WT
262b9dfc-3d6e-4e7d-9469-b9bae4f82393	C3N-00577	CPTAC-3	Renal cell carcinoma, NOS	Kidney, NOS	Kidney, NOS	0	0	0	0	WT
9619589a-2dd4-4678-bf42-5e79f6bebd77	C3L-00088	CPTAC-3	Renal cell carcinoma, NOS	Kidney, NOS	Kidney, NOS	1	2	4	7	WT
ed385672-539d-4736-a289-07fbfe75928d	C3N-02585	CPTAC-3	Infiltrating duct carcinoma, NOS	Body of pancreas	Pancreas, NOS	3	7	3	13	WT
4e43ac55-304c-45f8-96e7-d9eb4394cd42	C3L-00947	CPTAC-3	Endometrioid adenocarcinoma, NOS	Endometrium	Endometrium	1	1	1	3	WT
f5304568-14d3-4085-a5c2-401e8ab7c880	C3N-03211	CPTAC-3	Infiltrating duct carcinoma, NOS	Head of pancreas	Head of pancreas	1	1	2	4	WT
ba2fcbfb-6497-4f8a-90fd-5440269c8dc7	C3N-04162	CPTAC-3	Squamous cell carcinoma, NOS	Upper lobe, lung	Upper lobe, lung	10	20	23	53	MUT
e68a13a3-ada2-4d79-af4e-cb08aad22c3a	C3N-03785	CPTAC-3	Squamous cell carcinoma, NOS	Tongue, NOS	Tongue, NOS	16	16	13	45	MUT
217bbeb4-6b93-47d9-808f-14fd17e9b3b4	C3L-00965	CPTAC-3	Squamous cell carcinoma, NOS	Upper lobe, lung	Upper lobe, lung	13	12	5	30	WT
070f4283-176a-492e-b418-ebf292cd37d6	C3L-00893	CPTAC-3	Adenocarcinoma, NOS	Lower lobe, lung	Lower lobe, lung	2	3	3	8	WT
da4a0eed-b755-49b8-96ae-31d3d396862c	C3L-00583	CPTAC-3	Renal cell carcinoma, NOS	Kidney, NOS	Kidney, NOS	4	7	1	12	WT
da4a0eed-b755-49b8-96ae-31d3d396862c	C3L-00583	CPTAC-3	Renal cell carcinoma, NOS	Kidney, NOS	Kidney, NOS	3	1	0	4	WT
da4a0eed-b755-49b8-96ae-31d3d396862c	C3L-00583	CPTAC-3	Renal cell carcinoma, NOS	Kidney, NOS	Kidney, NOS	0	7	1	8	WT
8e57d0f0-c8f5-4aec-acd4-5c00a0b67c66	C3L-00510	CPTAC-3	Adenocarcinoma, NOS	Lower lobe, lung	Lower lobe, lung	9	9	3	21	WT
ac8e2fc8-bc1d-4f27-ab22-8aad40059bbf	C3L-01247	CPTAC-3	Endometrioid adenocarcinoma, NOS	Corpus uteri	Corpus uteri	0	0	0	0	WT
8d1b6812-9c39-4e83-b6d4-8091f9ff6018	C3N-01846	CPTAC-3	Squamous cell carcinoma, NOS	Middle lobe, lung	Middle lobe, lung	11	15	12	38	WT
cad8f812-c1cd-4ad8-97cf-4aef0cda8b69	C3N-03884	CPTAC-3	Infiltrating duct carcinoma, NOS	Head of pancreas	Head of pancreas	4	8	4	16	WT
cc553c22-31a5-4b14-9d25-a38eea2ae88c	C3L-01031	CPTAC-3	Infiltrating duct carcinoma, NOS	Pancreas, NOS	Pancreas, NOS	7	6	2	15	WT
bb32a75f-8129-4549-9635-9dc67e610a80	C3N-01413	CPTAC-3	Adenocarcinoma, NOS	Upper lobe, lung	Upper lobe, lung	2	10	15	27	WT
c9486a50-8d6f-4871-b4c4-692e0da5803e	C3N-00572	CPTAC-3	Adenocarcinoma, NOS	Lower lobe, lung	Lower lobe, lung	8	9	8	25	WT
8c419fff-89f2-4ad1-aede-7c2602614ed5	C3L-02170	CPTAC-3	Squamous cell carcinoma, NOS	Lower lobe, lung	Lower lobe, lung	0	0	1	1	WT
fcb92ce9-d9f4-423b-bf9e-02bcd5be561e	C3L-02465	CPTAC-3	Glioblastoma	Frontal lobe	Frontal lobe	4	6	8	18	WT
fa3bda9a-329f-4422-9c13-10c38f546862	C3N-01714	CPTAC-3	Infiltrating duct carcinoma, NOS	Head of pancreas	Head of pancreas	0	1	2	3	WT
fa3bda9a-329f-4422-9c13-10c38f546862	C3N-01714	CPTAC-3	Infiltrating duct carcinoma, NOS	Head of pancreas	Head of pancreas	0	0	0	0	WT
a7b5ecd7-d16b-4c41-87d7-881c3d53d185	C3N-00390	CPTAC-3	Renal cell carcinoma, NOS	Kidney, NOS	Kidney, NOS	3	2	2	7	WT
a7b5ecd7-d16b-4c41-87d7-881c3d53d185	C3N-00390	CPTAC-3	Renal cell carcinoma, NOS	Kidney, NOS	Kidney, NOS	2	1	0	3	WT
a7b5ecd7-d16b-4c41-87d7-881c3d53d185	C3N-00390	CPTAC-3	Renal cell carcinoma, NOS	Kidney, NOS	Kidney, NOS	1	5	2	8	WT
a7b5ecd7-d16b-4c41-87d7-881c3d53d185	C3N-00390	CPTAC-3	Renal cell carcinoma, NOS	Kidney, NOS	Kidney, NOS	1	4	3	8	WT
5735655b-b57a-4a27-8fbe-4e4a24150b1c	C3L-02708	CPTAC-3	Glioblastoma	Parietal lobe	Parietal lobe	7	10	11	28	WT
763e0702-8379-4b5e-95d1-a84f412c51e7	C3L-00908	CPTAC-3	Renal cell carcinoma, NOS	Kidney, NOS	Kidney, NOS	1	1	1	3	WT
763e0702-8379-4b5e-95d1-a84f412c51e7	C3L-00908	CPTAC-3	Renal cell carcinoma, NOS	Kidney, NOS	Kidney, NOS	4	3	3	10	WT
723bc859-7672-4990-8166-46d093547cca	C3N-01488	CPTAC-3	Adenocarcinoma, NOS	Lung, NOS	Lung, NOS	4	3	4	11	WT
020db2d3-bb73-46c7-89ea-4648e0d3f2cb	C3L-03378	CPTAC-3	Squamous cell carcinoma, NOS	Floor of mouth, NOS	Overlapping lesion of lip, oral cavity and pharynx	8	10	5	23	WT
36ae1bce-49a9-4818-8529-94ae62a1b0c2	C3N-01808	CPTAC-3	Renal cell carcinoma, NOS	Kidney, NOS	Kidney, NOS	3	3	3	9	WT
42f5bee3-8217-4d9e-ad2b-42ba0ffeceae	C3N-03226	CPTAC-3	Squamous cell carcinoma, NOS	Tongue, NOS	Tongue, NOS	0	0	0	0	WT
55b590d7-fecf-422a-bc3f-51e118daf7a9	C3L-01036	CPTAC-3	Infiltrating duct carcinoma, NOS	Head of pancreas	Head of pancreas	0	0	0	0	WT
13310f38-a002-437e-8de2-332b0b10d0c0	C3L-00001	CPTAC-3	Adenocarcinoma, NOS	Upper lobe, lung	Upper lobe, lung	14	10	14	38	WT
533e8ab7-099b-458d-bd82-ccaa066b5f82	C3L-02707	CPTAC-3	Glioblastoma	Temporal lobe	Temporal lobe	0	8	1	9	WT
2169c52a-6977-4313-99c2-8c434d2cc986	C3N-00829	CPTAC-3	Squamous cell carcinoma, NOS	Floor of mouth, NOS	Tongue, NOS	15	21	19	55	MUT
3010fb59-a89c-483f-8d67-b2cbbff7fc03	C3N-01339	CPTAC-3	Squamous cell carcinoma, NOS	Larynx, NOS	Larynx, NOS	19	13	9	41	WT
c6e1b9d8-09c8-4e05-ba87-ca985db813e3	C3N-00211	CPTAC-3	Squamous cell carcinoma, NOS	Middle lobe, lung	Lung, NOS	11	6	5	22	WT
31828179-fd00-4918-96b7-01b7c894e22d	C3N-01649	CPTAC-3	Renal cell carcinoma, NOS	Kidney, NOS	Kidney, NOS	4	5	6	15	WT
805792e9-858e-4e9e-84cf-3578f7470889	C3N-02190	CPTAC-3	Glioblastoma	Occipital lobe	Occipital lobe	3	3	0	6	WT
c97152dc-91b5-4250-a35f-e98a9c4df909	C3L-02665	CPTAC-3	Squamous cell carcinoma, NOS	Middle lobe, lung	Middle lobe, lung	15	24	22	61	MUT
40311512-c531-402f-900a-222e4572296e	C3N-00194	CPTAC-3	Renal cell carcinoma, NOS	Kidney, NOS	Kidney, NOS	2	2	5	9	WT
40311512-c531-402f-900a-222e4572296e	C3N-00194	CPTAC-3	Renal cell carcinoma, NOS	Kidney, NOS	Kidney, NOS	2	5	4	11	WT
40311512-c531-402f-900a-222e4572296e	C3N-00194	CPTAC-3	Renal cell carcinoma, NOS	Kidney, NOS	Kidney, NOS	0	0	0	0	WT
cfa1bc06-94a6-44ce-b52a-1e4aa3db48be	C3L-00604	CPTAC-3	Adenocarcinoma, NOS	Upper lobe, lung	Upper lobe, lung	10	10	7	27	WT
609a220b-498e-4f7e-b30e-224755de1090	C3N-04127	CPTAC-3	Squamous cell carcinoma, NOS	Lower lobe, lung	Lower lobe, lung	0	0	0	0	WT
f28fc405-1fac-4ee0-b398-e0ddf7b4e639	C3L-00445	CPTAC-3	Squamous cell carcinoma, NOS	Middle lobe, lung	Middle lobe, lung	22	17	5	44	MUT
f79b2d7a-4ad1-46ec-98f0-8ae788fec63d	C3N-01520	CPTAC-3	Endometrioid adenocarcinoma, NOS	Corpus uteri	Corpus uteri	0	0	1	1	WT
24ccb786-b8f2-4dfd-a065-a928f240d79e	C3L-01971	CPTAC-3	Infiltrating duct carcinoma, NOS	Head of pancreas	Head of pancreas	8	7	5	20	WT
45100883-6dcf-4cc4-9dc5-ac18358df6d8	C3N-03182	CPTAC-3	Glioblastoma	Brain, NOS	Brain, NOS	16	8	5	29	WT
1e7c8c8e-4c3c-429b-b34e-34677f07d1a4	C3N-01017	CPTAC-3	Squamous cell carcinoma, NOS	Lung, NOS	Lung, NOS	14	10	12	36	WT
3a7449d1-7761-4c8e-afc0-9968b1f33305	C3L-00263	CPTAC-3	Adenocarcinoma, NOS	Lower lobe, lung	Lower lobe, lung	0	1	0	1	WT
1e887511-098d-4cd6-818e-aa1087118d7c	C3N-01892	CPTAC-3	Squamous cell carcinoma, NOS	Upper lobe, lung	Upper lobe, lung	1	10	8	19	WT
1afc3a78-4e91-485c-93e1-43f17738f530	C3L-00418	CPTAC-3	Renal cell carcinoma, NOS	Kidney, NOS	Kidney, NOS	2	2	1	5	WT
1afc3a78-4e91-485c-93e1-43f17738f530	C3L-00418	CPTAC-3	Renal cell carcinoma, NOS	Kidney, NOS	Kidney, NOS	1	1	1	3	WT
1afc3a78-4e91-485c-93e1-43f17738f530	C3L-00418	CPTAC-3	Renal cell carcinoma, NOS	Kidney, NOS	Kidney, NOS	1	1	1	3	WT
2dad8ca6-2a98-479a-8637-83451765c2e9	C3N-01346	CPTAC-3	Endometrioid adenocarcinoma, NOS	Endometrium	Endometrium	11	7	6	24	WT
42d7ca19-4b67-4fec-bd38-deacf72f9173	C3L-01053	CPTAC-3	Infiltrating duct carcinoma, NOS	Head of pancreas	Head of pancreas	0	1	0	1	WT
95ab4d14-342d-45d7-96c1-cdd37165b761	C3N-00552	CPTAC-3	Adenocarcinoma, NOS	Lung, NOS	Lung, NOS	3	1	1	5	WT
64ca2d06-da4e-462e-bb0b-4fe1033e07fe	C3L-01054	CPTAC-3	Infiltrating duct carcinoma, NOS	Head of pancreas	Head of pancreas	0	0	0	0	WT
325984b4-c283-4b06-aeb8-8f1c76b44dc3	C3L-01598	CPTAC-3	Infiltrating duct carcinoma, NOS	Pancreas, NOS	Pancreas, NOS	0	0	0	0	WT
41078a19-092c-4930-a3f4-eca47256622e	C3L-02508	CPTAC-3	Adenocarcinoma, NOS	Upper lobe, lung	Upper lobe, lung	0	1	1	2	WT
fba6ddb5-f291-409c-9389-82e4637d62c0	C3L-00416	CPTAC-3	Renal cell carcinoma, NOS	Kidney, NOS	Kidney, NOS	2	5	3	10	WT
ac8ce1f4-d475-4da0-89cb-30067c2a37d6	C3N-03877	CPTAC-3	Squamous cell carcinoma, NOS	Lower lobe, lung	Lower lobe, lung	14	13	4	31	WT
b13abb7a-7188-4e06-8b8b-381dfd63e03c	C3L-01281	CPTAC-3	Renal cell carcinoma, NOS	Kidney, NOS	Kidney, NOS	1	2	2	5	WT
29293995-2b78-4920-a1c5-b8202f399ba3	C3N-04155	CPTAC-3	Squamous cell carcinoma, NOS	Middle lobe, lung	Middle lobe, lung	18	24	13	55	MUT
f5ff2ca2-8cf5-4dc0-8528-2ace720f457b	C3N-02002	CPTAC-3	Adenocarcinoma, NOS	Upper lobe, lung	Upper lobe, lung	17	9	13	39	WT
8fa9bcdc-aedc-491e-b1e9-727a18ca7e28	C3N-00203	CPTAC-3	Adenocarcinoma, NOS	Lower lobe, lung	Lung, NOS	6	21	9	36	WT
5bbdafef-dde1-45c5-a2c9-433ce7b246a8	C3N-03426	CPTAC-3	Infiltrating duct carcinoma, NOS	Head of pancreas	Head of pancreas	6	11	5	22	WT
d73b1616-f3eb-462e-bf33-345872fee45b	C3L-02358	CPTAC-3	Squamous cell carcinoma, NOS	Lower lobe, lung	Lower lobe, lung	12	16	6	34	WT
c4879830-e0fe-4862-92f2-bae29f58fa47	C3N-00175	CPTAC-3	Adenocarcinoma, NOS	Lung, NOS	Lung, NOS	5	15	14	34	WT
887df04b-32fa-4f96-abe2-3fb9128ae51f	C3L-00932	CPTAC-3	Endometrioid adenocarcinoma, NOS	Corpus uteri	Corpus uteri	1	2	1	4	WT
b4f1321b-865f-4f3e-a0ea-7678e1dc08ff	C3N-00959	CPTAC-3	Adenocarcinoma, NOS	Lower lobe, lung	Lower lobe, lung	0	0	0	0	WT
ba4f0ba9-f184-458e-81ba-9c4b1c521336	C3L-02504	CPTAC-3	Glioblastoma	Occipital lobe	Occipital lobe	4	3	6	13	WT
465c6020-db87-4c81-a52c-1b23a78d5adc	C3L-00625	CPTAC-3	Infiltrating duct carcinoma, NOS	Head of pancreas	Head of pancreas	0	0	0	0	WT
a7af3cf6-9271-42f4-ace6-6ffbd2b065a8	C3N-03039	CPTAC-3	Infiltrating duct carcinoma, NOS	Pancreas, NOS	Head of pancreas	12	12	10	34	WT
0d81506b-7823-4ef2-8c94-d8fa624a51a1	C3N-00317	CPTAC-3	Renal cell carcinoma, NOS	Kidney, NOS	Kidney, NOS	4	6	2	12	WT
0d81506b-7823-4ef2-8c94-d8fa624a51a1	C3N-00317	CPTAC-3	Renal cell carcinoma, NOS	Kidney, NOS	Kidney, NOS	4	5	3	12	WT
126507c3-c0d7-41fb-9093-7deed5baf431	C3N-01518	CPTAC-3	Glioblastoma	Temporal lobe	Temporal lobe	3	1	3	7	WT
d4cf7bc6-5c0e-432f-9db7-659c3a2f40b5	C3N-02433	CPTAC-3	Adenocarcinoma, NOS	Upper lobe, lung	Upper lobe, lung	6	14	8	28	WT
2b1894fb-b168-42ca-942f-a5def0bb8309	C3L-00563	CPTAC-3	Endometrioid adenocarcinoma, NOS	Corpus uteri	Endometrium	1	1	2	4	WT
b7eed034-4280-40fc-ae0a-d5349ae260bb	C3N-01758	CPTAC-3	Squamous cell carcinoma, NOS	Floor of mouth, NOS	Floor of mouth, NOS	10	5	2	17	WT
85b39e71-9ebf-40f6-be6b-82d1f5250f21	C3L-01890	CPTAC-3	Adenocarcinoma, NOS	Upper lobe, lung	Upper lobe, lung	2	4	2	8	WT
32647966-e243-4cbf-ad05-6041071853c4	C3L-02968	CPTAC-3	Squamous cell carcinoma, NOS	Upper lobe, lung	Upper lobe, lung	11	10	5	26	WT
872dc350-1ca9-4910-a76e-e244d9636f46	C3L-00610	CPTAC-3	Renal cell carcinoma, NOS	Kidney, NOS	Kidney, NOS	5	2	2	9	WT
ddaab412-1171-4704-8960-85d85835e219	C3L-00361	CPTAC-3	Endometrioid adenocarcinoma, NOS	Endometrium	Endometrium	1	2	1	4	WT
39f5218a-5a5c-452a-916a-d840fa9757d8	C3N-03027	CPTAC-3	Squamous cell carcinoma, NOS	Overlapping lesion of lip, oral cavity and pharynx	Floor of mouth, NOS	3	6	6	15	WT
56e57d72-3b6b-4b70-bbd2-eb4b96e10ba4	C3N-03486	CPTAC-3	Squamous cell carcinoma, NOS	Upper lobe, lung	Upper lobe, lung	6	17	9	32	WT
010ddf79-3e32-42d3-a17c-82c64a19325d	C3N-01340	CPTAC-3	Squamous cell carcinoma, NOS	Larynx, NOS	Larynx, NOS	0	0	0	0	WT
471de2ac-b30a-473a-bb14-bc21a15d71aa	C3N-02788	CPTAC-3	Glioblastoma	Temporal lobe	Temporal lobe	3	5	5	13	WT
471de2ac-b30a-473a-bb14-bc21a15d71aa	C3N-02788	CPTAC-3	Glioblastoma	Temporal lobe	Temporal lobe	6	6	4	16	WT
1ee67b45-5469-45e1-9dc0-8f68aa8d7cff	C3N-02785	CPTAC-3	Glioblastoma	Brain, NOS	Brain, NOS	7	4	2	13	WT
5705efcc-b48f-435c-8a28-9e0d407ecadd	C3L-00137	CPTAC-3	Endometrioid adenocarcinoma, NOS	Corpus uteri	Corpus uteri	1	0	2	3	WT
6d268ea7-eea0-4984-9e78-1b959f7e9a2a	C3N-00180	CPTAC-3	Adenocarcinoma, NOS	Lung, NOS	Lung, NOS	13	10	11	34	WT
0345c668-0597-49a9-80b6-17cc9cc9cae7	C3L-04084	CPTAC-3	Glioblastoma	Parietal lobe	Parietal lobe	2	6	2	10	WT
221170d3-5b24-46ea-b9a7-38e0991b29a7	C3L-00812	CPTAC-3	Renal cell carcinoma, NOS	Kidney, NOS	Kidney, NOS	1	2	2	5	WT
af10dacb-24e8-4f8c-9210-d67b6a8a09b1	C3N-02694	CPTAC-3	Squamous cell carcinoma, NOS	Tongue, NOS	Tongue, NOS	0	0	1	1	WT
211bc56d-ce9d-43ab-add5-850b13c35f50	C3L-00362	CPTAC-3	Endometrioid adenocarcinoma, NOS	Corpus uteri	Corpus uteri	3	11	3	17	WT
f4cb32e3-e748-41b1-962d-5fdc7732d094	C3N-00324	CPTAC-3	Endometrioid adenocarcinoma, NOS	Corpus uteri	Corpus uteri	1	0	1	2	WT
e6dd953b-28db-43a8-a4f1-9bf260082107	C3N-00293	CPTAC-3	Adenocarcinoma, NOS	Upper lobe, lung	Upper lobe, lung	0	0	0	0	WT
8ac75c82-eb1a-4e9b-bbe9-131a78a9f540	C3N-01016	CPTAC-3	Adenocarcinoma, NOS	Lung, NOS	Lung, NOS	12	19	13	44	MUT
d71f4505-9d64-4481-b9ae-f86d961a1b27	C3N-01947	CPTAC-3	Squamous cell carcinoma, NOS	Floor of mouth, NOS	Floor of mouth, NOS	6	8	11	25	WT
21d09db9-f853-48d3-b132-d07c122cf06c	C3N-02145	CPTAC-3	Adenocarcinoma, NOS	Lung, NOS	Lung, NOS	14	12	8	34	WT
1c2653e9-8ba9-40da-a0f6-f5f06508d26a	C3N-02375	CPTAC-3	Squamous cell carcinoma, NOS	Upper lobe, lung	Upper lobe, lung	11	27	10	48	MUT
affe193e-8e8a-42e2-aa14-67b115a25493	C3N-03009	CPTAC-3	Squamous cell carcinoma, NOS	Floor of mouth, NOS	Floor of mouth, NOS	8	17	12	37	WT
ec39dfe2-ef68-40b1-9fdf-f51febb000f2	C3N-02434	CPTAC-3	Squamous cell carcinoma, NOS	Upper lobe, lung	Upper lobe, lung	19	22	14	55	MUT
66a96642-003e-4c56-9a48-adc3ea90292d	C3L-00448	CPTAC-3	Renal cell carcinoma, NOS	Kidney, NOS	Kidney, NOS	1	1	2	4	WT
37d2352d-e15e-4eb7-b3dc-c7c3801d5433	C3N-01816	CPTAC-3	Glioblastoma	Temporal lobe	Temporal lobe	9	4	4	17	WT
f948cb15-6d54-4fb6-a5f0-9e99e632182e	C3N-01381	CPTAC-3	Infiltrating duct carcinoma, NOS	Head of pancreas	Head of pancreas	0	0	0	0	WT
a1da2f64-5a24-4e6b-abc1-e70aae23082c	C3N-01366	CPTAC-3	Glioblastoma	Frontal lobe	Frontal lobe	2	4	1	7	WT
be0f4ef1-7ce9-48aa-931c-6c8cf99c4687	C3N-04119	CPTAC-3	Infiltrating duct carcinoma, NOS	Tail of pancreas	Tail of pancreas	9	6	6	21	WT
31934600-36d6-40eb-88bf-31daa639d039	C3L-00098	CPTAC-3	Endometrioid adenocarcinoma, NOS	Corpus uteri	Corpus uteri	12	19	7	38	WT
d42636dd-728c-45a4-b953-db165a30c761	C3L-00104	CPTAC-3	Glioblastoma	Frontal lobe	Frontal lobe	2	3	3	8	WT
38f93ca8-4971-4932-b592-0a17eaece2ad	C3L-02115	CPTAC-3	Infiltrating duct carcinoma, NOS	Head of pancreas	Head of pancreas	1	2	1	4	WT
1b43d423-a9ae-46b4-8888-40e30c8bc17b	C3N-01815	CPTAC-3	Glioblastoma	Brain, NOS	Brain, NOS	2	4	5	11	WT
a4dcabb2-3414-41e7-87f2-a7926ed625d8	C3N-03093	CPTAC-3	Squamous cell carcinoma, NOS	Lung, NOS	Lower lobe, lung	0	1	0	1	WT
93ed8440-c99e-472b-a99f-0b2d78553c38	C3N-03473	CPTAC-3	Glioblastoma	Brain, NOS	Brain, NOS	5	3	4	12	WT
d890c1b1-c228-42ac-94e8-00cf5a7d7776	C3N-04278	CPTAC-3	Squamous cell carcinoma, NOS	Larynx, NOS	Larynx, NOS	17	26	27	70	MUT
275b8372-f1bb-4291-8778-506d4b93c55c	C3L-00097	CPTAC-3	Renal cell carcinoma, NOS	Kidney, NOS	Kidney, NOS	0	2	1	3	WT
ef69bf08-bc64-4f86-9604-17c77bb4b27e	C3N-03889	CPTAC-3	Squamous cell carcinoma, NOS	Gum, NOS	Gum, NOS	0	3	4	7	WT
746b10e2-5824-45e5-b85d-fdecffef3e1a	C3N-03028	CPTAC-3	Squamous cell carcinoma, NOS	Floor of mouth, NOS	Floor of mouth, NOS	10	18	13	41	WT
b1114673-0f13-4265-98d8-21c5714d91a4	C3L-00360	CPTAC-3	Renal cell carcinoma, NOS	Kidney, NOS	Kidney, NOS	0	1	2	3	WT
aba224a6-8ab2-4720-bc7a-efe0b3a863e1	C3N-00709	CPTAC-3	Infiltrating duct carcinoma, NOS	Pancreas, NOS	Head of pancreas	14	15	7	36	WT
9bc58e66-fb76-46c1-8c4a-1bd059ff3990	C3L-00963	CPTAC-3	Endometrioid adenocarcinoma, NOS	Corpus uteri	Corpus uteri	3	12	9	24	WT
12126fde-c904-4b3b-81b4-083824d7a0d4	C3N-02589	CPTAC-3	Infiltrating duct carcinoma, NOS	Head of pancreas	Head of pancreas	7	13	10	30	WT
5b767817-54ae-459f-b1cf-837e09025e99	C3N-00743	CPTAC-3	Endometrioid adenocarcinoma, NOS	Corpus uteri	Corpus uteri	1	0	3	4	WT
5a88652c-cc2f-44c8-9e61-e89d46222743	C3N-00312	CPTAC-3	Renal cell carcinoma, NOS	Kidney, NOS	Kidney, NOS	4	2	3	9	WT
5a88652c-cc2f-44c8-9e61-e89d46222743	C3N-00312	CPTAC-3	Renal cell carcinoma, NOS	Kidney, NOS	Kidney, NOS	4	2	3	9	WT
5a88652c-cc2f-44c8-9e61-e89d46222743	C3N-00312	CPTAC-3	Renal cell carcinoma, NOS	Kidney, NOS	Kidney, NOS	3	1	3	7	WT
5a88652c-cc2f-44c8-9e61-e89d46222743	C3N-00312	CPTAC-3	Renal cell carcinoma, NOS	Kidney, NOS	Kidney, NOS	2	2	4	8	WT
8cce8ac6-b14f-4ead-a0c9-d8a56c3dcf90	C3N-01410	CPTAC-3	Adenocarcinoma, NOS	Lung, NOS	Lung, NOS	11	15	15	41	WT
8767d970-812a-4828-aaa1-0b9ff956dffc	C3L-02650	CPTAC-3	Squamous cell carcinoma, NOS	Lung, NOS	Lung, NOS	0	2	2	4	WT
d55de89b-c5bd-4901-9de9-fecaae0f9cfd	C3N-00497	CPTAC-3	Squamous cell carcinoma, NOS	Middle lobe, lung	Middle lobe, lung	0	1	0	1	WT
06a5212b-f025-4d72-b10f-9b0b91274f72	C3N-03013	CPTAC-3	Squamous cell carcinoma, NOS	Head, face or neck, NOS	Tongue, NOS	0	0	0	0	WT
579139e1-e8f9-4260-baf1-dbe7435c8aff	C3N-00738	CPTAC-3	Adenocarcinoma, NOS	Upper lobe, lung	Upper lobe, lung	0	0	0	0	WT
45ded902-e7b6-4eeb-9e24-f1a179f14a85	C3N-03439	CPTAC-3	Infiltrating duct carcinoma, NOS	Head of pancreas	Head of pancreas	0	0	2	2	WT
40162a61-4d8f-4d94-adc1-8ece27b37eeb	C3L-04025	CPTAC-3	Squamous cell carcinoma, NOS	Cheek mucosa	Cheek mucosa	0	1	0	1	WT
a49c8868-66dd-404d-94c5-2fe4e59fbab5	C3L-02613	CPTAC-3	Infiltrating duct carcinoma, NOS	Head of pancreas	Head of pancreas	14	20	18	52	MUT
ad9a7ce1-9f9e-4092-8eae-493297289022	C3L-00791	CPTAC-3	Renal cell carcinoma, NOS	Kidney, NOS	Kidney, NOS	2	2	3	7	WT
690378f3-e38a-4b25-8489-05a3b4bd40b6	C3N-01175	CPTAC-3	Renal cell carcinoma, NOS	Kidney, NOS	Kidney, NOS	1	0	1	2	WT
3d4e2776-4e38-42bf-b3b7-5c15b5a9a201	C3N-01388	CPTAC-3	Infiltrating duct carcinoma, NOS	Head of pancreas	Head of pancreas	11	10	10	31	WT
3d4e2776-4e38-42bf-b3b7-5c15b5a9a201	C3N-01388	CPTAC-3	Infiltrating duct carcinoma, NOS	Head of pancreas	Head of pancreas	0	1	1	2	WT
457bf0f5-b411-401b-8dac-2ad1283f469e	C3N-01219	CPTAC-3	Endometrioid adenocarcinoma, NOS	Corpus uteri	Corpus uteri	3	3	2	8	WT
1f370a2d-7fbd-4fa5-8bb8-bdaa94c1ba9f	C3N-04280	CPTAC-3	Squamous cell carcinoma, NOS	Larynx, NOS	Larynx, NOS	4	7	6	17	WT
3a58efbf-2708-4f13-87ab-253d7d67ef52	C3N-01814	CPTAC-3	Glioblastoma	Brain, NOS	Brain, NOS	6	2	4	12	WT
5a2a4f11-e9bb-4291-9089-24b5e77d285b	C3L-04844	CPTAC-3	Squamous cell carcinoma, NOS	Oropharynx, NOS	Tonsil, NOS	14	11	9	34	WT
93160009-fa46-4577-af65-4836fda64144	C3L-01138	CPTAC-3	Squamous cell carcinoma, NOS	Larynx, NOS	Larynx, NOS	5	16	12	33	WT
8d20890e-d4eb-40d1-8122-3cb26e302894	C3N-02425	CPTAC-3	Squamous cell carcinoma, NOS	Upper lobe, lung	Upper lobe, lung	14	13	7	34	WT
7dccdaf9-f427-49e8-93fe-0a5dcf375db8	C3N-00880	CPTAC-3	Endometrioid adenocarcinoma, NOS	Endometrium	Endometrium	1	1	2	4	WT
d53bb16c-51b6-4ed0-a1aa-bc88a7894e2c	C3L-03965	CPTAC-3	Squamous cell carcinoma, NOS	Lung, NOS	Lung, NOS	20	29	31	80	MUT
6e8374c8-7868-4eb0-9408-c99665cb3f5c	C3L-01882	CPTAC-3	Renal cell carcinoma, NOS	Kidney, NOS	Kidney, NOS	2	4	2	8	WT
dc371c9c-9ea3-4d19-969e-34b9c7b3ada2	C3L-01000	CPTAC-3	Squamous cell carcinoma, NOS	Upper lobe, lung	Upper lobe, lung	11	11	6	28	WT
ecf94643-4d27-4a4c-a19d-4f7aadf75957	C3N-03851	CPTAC-3	Squamous cell carcinoma, NOS	Upper lobe, lung	Upper lobe, lung	10	19	8	37	WT
4b29f9c4-3e7b-470d-be52-44af8733f056	C3L-03727	CPTAC-3	Glioblastoma	Parietal lobe	Parietal lobe	4	7	4	15	WT
dd0b8083-0403-4334-9f3e-04c8cd9ab108	C3L-00599	CPTAC-3	Infiltrating duct carcinoma, NOS	Head of pancreas	Pancreas, NOS	0	0	2	2	WT
e8d31ee4-804b-4557-a70c-9e6df8e25606	C3L-00083	CPTAC-3	Adenocarcinoma, NOS	Upper lobe, lung	Upper lobe, lung	0	0	1	1	WT
bc3c604c-c599-4749-b809-6e602a73e247	C3N-03875	CPTAC-3	Squamous cell carcinoma, NOS	Upper lobe, lung	Upper lobe, lung	16	17	14	47	MUT
fdd6c700-c04d-4857-a522-8f83f67f5f95	C3N-00297	CPTAC-3	Squamous cell carcinoma, NOS	Larynx, NOS	Larynx, NOS	11	13	11	35	WT
4a40e29b-aaa0-4de4-949e-e4a5d6295bed	C3L-00589	CPTAC-3	Infiltrating duct carcinoma, NOS	Head of pancreas	Head of pancreas	0	0	2	2	WT
1632bbd5-d5ba-42e4-aee4-c8637991a892	C3L-01051	CPTAC-3	Infiltrating duct carcinoma, NOS	Head of pancreas	Head of pancreas	0	1	1	2	WT
0a94d173-c451-4367-9e54-968bd0e0dc0b	C3N-00560	CPTAC-3	Adenocarcinoma, NOS	Lung, NOS	Lung, NOS	24	24	23	71	MUT
f8a5b06c-653d-4a39-a3cd-72ad2784ebd7	C3L-03395	CPTAC-3	Infiltrating duct carcinoma, NOS	Tail of pancreas	Tail of pancreas	0	0	0	0	WT
fa75026c-662b-422d-bde0-de3155671dc0	C3N-01948	CPTAC-3	Squamous cell carcinoma, NOS	Head, face or neck, NOS	Tongue, NOS	0	0	0	0	WT
0a1dea80-841d-4142-87e4-d698ba3c6693	C3N-03888	CPTAC-3	Squamous cell carcinoma, NOS	Larynx, NOS	Larynx, NOS	17	19	11	47	MUT
1cc16118-4102-4d74-af7d-a5ec14940ee2	C3N-00734	CPTAC-3	Endometrioid adenocarcinoma, NOS	Endometrium	Endometrium	2	2	2	6	WT
f8614e58-809d-4496-a54e-8f1a1303c202	C3L-02646	CPTAC-3	Squamous cell carcinoma, NOS	Lower lobe, lung	Lower lobe, lung	5	13	10	28	WT
669a57c7-0ecd-4b39-8a2e-a98a830bebed	C3N-03849	CPTAC-3	Squamous cell carcinoma, NOS	Larynx, NOS	Larynx, NOS	7	11	14	32	WT
f223ac50-c620-46b6-a194-381e40e429a2	C3L-00598	CPTAC-3	Infiltrating duct carcinoma, NOS	Head of pancreas	Head of pancreas	4	4	9	17	WT
fa2f2edc-18b6-4379-8b63-d389f1c82df2	C3N-03186	CPTAC-3	Glioblastoma	Brain, NOS	Brain, NOS	0	3	1	4	WT
983d95f3-1e50-4bf6-beeb-8b9ddd65181d	C3N-00337	CPTAC-3	Endometrioid adenocarcinoma, NOS	Corpus uteri	Corpus uteri	2	3	5	10	WT
a8f79795-cea1-46c0-bc33-a9544e92418b	C3N-02289	CPTAC-3	Squamous cell carcinoma, NOS	Upper lobe, lung	Upper lobe, lung	0	0	0	0	WT
acb1fce1-0f75-48b4-98bd-4fe2a93d0cf0	C3N-00513	CPTAC-3	Infiltrating duct carcinoma, NOS	Head of pancreas	Head of pancreas	0	0	0	0	WT
acb1fce1-0f75-48b4-98bd-4fe2a93d0cf0	C3N-00513	CPTAC-3	Infiltrating duct carcinoma, NOS	Head of pancreas	Head of pancreas	0	1	1	2	WT
1663baf4-aed4-4ea9-893a-6517a67c4819	C3N-01071	CPTAC-3	Adenocarcinoma, NOS	Lower lobe, lung	Lower lobe, lung	4	8	17	29	WT
d289ebd5-fb50-4b59-8463-163ed1f011a0	C3N-01620	CPTAC-3	Squamous cell carcinoma, NOS	Larynx, NOS	Larynx, NOS	7	8	3	18	WT
6acf365b-19ce-4c97-92dd-865540a47e67	C3L-02642	CPTAC-3	Glioblastoma	Frontal lobe	Frontal lobe	9	6	2	17	WT
81c1e904-8a47-462c-bd2c-f2ecbb6c1b19	C3L-01637	CPTAC-3	Infiltrating duct carcinoma, NOS	Body of pancreas	Body of pancreas	0	1	0	1	WT
8b0ed6bd-7eea-4a99-b901-a0a8a858d97a	C3L-01887	CPTAC-3	Glioblastoma	Temporal lobe	Brain, NOS	2	9	3	14	WT
b69c9d3a-4691-4073-be53-c1bc43248fdd	C3L-00011	CPTAC-3	Renal cell carcinoma, NOS	Kidney, NOS	Kidney, NOS	9	4	3	16	WT
5023cef4-3bba-44ef-ae7e-8ac30bd19412	C3L-04849	CPTAC-3	Squamous cell carcinoma, NOS	Head, face or neck, NOS	Floor of mouth, NOS	10	9	6	25	WT
629dc6f4-9e1c-4265-9fd6-838ca8222792	C3N-01176	CPTAC-3	Renal cell carcinoma, NOS	Kidney, NOS	Kidney, NOS	3	3	4	10	WT
a9b6aaac-fd52-4bb4-a2fd-384ff34d276d	C3N-01517	CPTAC-3	Glioblastoma	Frontal lobe	Frontal lobe	4	17	3	24	WT
929e18d5-41fa-4ee2-957f-2812e4501b93	C3L-00079	CPTAC-3	Renal cell carcinoma, NOS	Kidney, NOS	Kidney, NOS	1	6	7	14	WT
595dbf48-2238-41fc-9c78-d1b483560b01	C3N-03424	CPTAC-3	Squamous cell carcinoma, NOS	Lower lobe, lung	Lower lobe, lung	2	4	4	10	WT
a51b3b43-833f-429b-b376-2f5f27f5da23	C3N-02295	CPTAC-3	Infiltrating duct carcinoma, NOS	Head of pancreas	Head of pancreas	0	0	0	0	WT
6eacd8a4-483d-4935-95c0-873464493949	C3L-02118	CPTAC-3	Infiltrating duct carcinoma, NOS	Head of pancreas	Head of pancreas	0	3	2	5	WT
e8bc3792-92f6-4924-8047-9f805afb4b04	C3L-00814	CPTAC-3	Renal cell carcinoma, NOS	Kidney, NOS	Kidney, NOS	1	8	3	12	WT
1a53c571-af1d-4c79-be44-180cc79e0d4f	C3N-01515	CPTAC-3	Glioblastoma	Frontal lobe	Frontal lobe	2	2	3	7	WT
30d5de9e-822e-4794-9a3e-cf1bccf1dab7	C3N-02333	CPTAC-3	Squamous cell carcinoma, NOS	Larynx, NOS	Larynx, NOS	0	1	0	1	WT
d52a195d-7d63-4eb6-81c2-3c473ba57979	C3L-00096	CPTAC-3	Renal cell carcinoma, NOS	Kidney, NOS	Kidney, NOS	7	7	4	18	WT
df44d149-bfc1-4659-8a4e-f663855ab7b1	C3N-03011	CPTAC-3	Squamous cell carcinoma, NOS	Larynx, NOS	Larynx, NOS	10	6	6	22	WT
32b7854e-de74-42d6-a4ce-f4b304956ee9	C3N-03092	CPTAC-3	Squamous cell carcinoma, NOS	Lung, NOS	Upper lobe, lung	13	16	10	39	WT
bd69e879-9ee0-415d-90ef-ccddd9feaf92	C3L-00006	CPTAC-3	Endometrioid adenocarcinoma, NOS	Endometrium	Endometrium	0	0	0	0	WT
3735f87f-f855-4eb5-861a-afdfd4ca9f4a	C3L-01249	CPTAC-3	Endometrioid adenocarcinoma, NOS	Corpus uteri	Corpus uteri	1	2	1	4	WT
cc67e6be-8b13-4ccd-ab7b-3d8deb71b4dd	C3L-02617	CPTAC-3	Squamous cell carcinoma, NOS	Larynx, NOS	Larynx, NOS	20	13	10	43	MUT
217a5718-a04e-4225-b362-98d2825b1617	C3N-00517	CPTAC-3	Infiltrating duct carcinoma, NOS	Head of pancreas	Head of pancreas	1	1	1	3	WT
60b3a4c8-377e-48b3-ba60-efb0654bb868	C3L-04013	CPTAC-3	Squamous cell carcinoma, NOS	Lung, NOS	Lung, NOS	11	17	11	39	WT
0c38f553-6892-4f67-b306-40503b8842b5	C3L-00365	CPTAC-3	Glioblastoma	Parietal lobe	Brain, NOS	1	3	4	8	WT
03edce05-f623-43f0-a0b9-2df4443452d5	C3N-02730	CPTAC-3	Squamous cell carcinoma, NOS	Tongue, NOS	Tongue, NOS	1	0	1	2	WT
58024352-41ea-400e-82d6-592f1d7677a6	C3N-02783	CPTAC-3	Glioblastoma	Brain, NOS	Brain, NOS	2	4	1	7	WT
14a063c2-41c6-4fc0-b334-22b4a0c4c1d5	C3N-00871	CPTAC-3	Squamous cell carcinoma, NOS	Floor of mouth, NOS	Overlapping lesion of lip, oral cavity and pharynx	17	17	12	46	MUT
c6c75c5d-b3c9-4918-8dc2-02849933cd3c	C3N-01220	CPTAC-3	Renal cell carcinoma, NOS	Kidney, NOS	Kidney, NOS	7	7	8	22	WT
c6c75c5d-b3c9-4918-8dc2-02849933cd3c	C3N-01220	CPTAC-3	Renal cell carcinoma, NOS	Kidney, NOS	Kidney, NOS	9	10	10	29	WT
c6c75c5d-b3c9-4918-8dc2-02849933cd3c	C3N-01220	CPTAC-3	Renal cell carcinoma, NOS	Kidney, NOS	Kidney, NOS	7	7	9	23	WT
6bfa952d-f08c-425d-b372-01260e016637	C3L-01049	CPTAC-3	Glioblastoma	Frontal lobe	Brain, NOS	7	5	2	14	WT
e1d68cfb-04e7-43cb-b8c5-b523cf917636	C3N-00857	CPTAC-3	Squamous cell carcinoma, NOS	Larynx, NOS	Larynx, NOS	8	19	7	34	WT
7bee0fd7-7834-4a47-81aa-5595f01c9598	C3L-00946	CPTAC-3	Endometrioid adenocarcinoma, NOS	Endometrium	Endometrium	1	2	2	5	WT
d84f3320-60b0-4362-b5ae-7b1b120979a2	C3N-01020	CPTAC-3	Squamous cell carcinoma, NOS	Lung, NOS	Lung, NOS	8	9	10	27	WT
2e0d5e8b-b18a-49ec-8ac2-9be0c74946d9	C3N-01643	CPTAC-3	Squamous cell carcinoma, NOS	Larynx, NOS	Larynx, NOS	0	0	1	1	WT
e1f35725-da71-42cf-b05e-fac2296d4d6a	C3N-00199	CPTAC-3	Adenocarcinoma, NOS	Upper lobe, lung	Upper lobe, lung	5	15	16	36	WT
a5fa1602-d98b-4953-b549-902ec3f4cdcb	C3L-01052	CPTAC-3	Infiltrating duct carcinoma, NOS	Head of pancreas	Head of pancreas	0	1	0	1	WT
641cf5d2-7281-4b8c-94ec-489b5710cd0c	C3N-02494	CPTAC-3	Squamous cell carcinoma, NOS	Middle lobe, lung	Middle lobe, lung	19	15	16	50	MUT
ded38a97-6598-436a-a061-f779297e5e0d	C3N-02252	CPTAC-3	Squamous cell carcinoma, NOS	Lung, NOS	Upper lobe, lung	8	15	13	36	WT
c43ac461-9f03-44bc-be7d-3d867eb708a0	C3N-03933	CPTAC-3	Squamous cell carcinoma, NOS	Floor of mouth, NOS	Floor of mouth, NOS	1	1	3	5	WT
08b1070c-1562-4465-9c0c-670274d70f74	C3N-03665	CPTAC-3	Infiltrating duct carcinoma, NOS	Head of pancreas	Head of pancreas	6	11	11	28	WT
caf7ccbe-e17a-4dcd-a6a3-aaa9848a9858	C3L-01304	CPTAC-3	Endometrioid adenocarcinoma, NOS	Corpus uteri	Corpus uteri	2	2	2	6	WT
b8f09d8d-2806-4d9a-b44c-8c949bc30e38	C3L-02649	CPTAC-3	Squamous cell carcinoma, NOS	Lower lobe, lung	Lower lobe, lung	24	20	20	64	MUT
54af5967-283d-4dd0-90e0-d2c351694c4c	C3L-02345	CPTAC-3	Adenocarcinoma, NOS	Upper lobe, lung	Upper lobe, lung	9	6	5	20	WT
800efda7-bc75-47ed-bfc6-479f5aaa1d68	C3L-01560	CPTAC-3	Renal cell carcinoma, NOS	Kidney, NOS	Kidney, NOS	2	2	1	5	WT
20843547-185c-4067-b314-698cadf7aea8	C3N-03069	CPTAC-3	Infiltrating duct carcinoma, NOS	Body of pancreas	Body of pancreas	10	18	16	44	MUT
e1bd6dfa-0567-46e7-991c-63eefaf5bd7a	C3L-00674	CPTAC-3	Glioblastoma	Frontal lobe	Frontal lobe	2	1	2	5	WT
4946b095-1252-477d-b5ad-cc57a0e03089	C3L-02365	CPTAC-3	Adenocarcinoma, NOS	Lower lobe, lung	Lower lobe, lung	15	21	7	43	MUT
accb52e6-eb07-4da7-9cd4-318b7e2f4c18	C3L-00368	CPTAC-3	Adenocarcinoma, NOS	Upper lobe, lung	Upper lobe, lung	6	9	8	23	WT
2072611a-334b-4fb2-8559-d038ffb5fa69	C3N-00549	CPTAC-3	Adenocarcinoma, NOS	Lung, NOS	Lung, NOS	17	19	15	51	MUT
006931bb-f5b1-4aa4-b0a8-af517a912db0	C3L-01838	CPTAC-3	Squamous cell carcinoma, NOS	Upper lobe, lung	Lung, NOS	0	0	0	0	WT
ad265919-d589-4b8a-a9fb-77cca95c59f7	C3N-00302	CPTAC-3	Infiltrating duct carcinoma, NOS	Head of pancreas	Head of pancreas	7	11	10	28	WT
9816a96d-edbd-4f6e-8a93-69c5ff368417	C3L-00605	CPTAC-3	Endometrioid adenocarcinoma, NOS	Corpus uteri	Corpus uteri	1	2	2	5	WT
a3d3b5eb-500d-4859-97c5-71b6111326d3	C3L-00904	CPTAC-3	Squamous cell carcinoma, NOS	Lower lobe, lung	Lower lobe, lung	16	12	10	38	WT
8e044f20-ff60-47ab-b547-fbee99155c4a	C3L-02219	CPTAC-3	Adenocarcinoma, NOS	Lower lobe, lung	Lower lobe, lung	10	13	6	29	WT
f9a63d56-94cb-4f15-ac35-7c59a08f4104	C3N-03184	CPTAC-3	Glioblastoma	Brain, NOS	Brain, NOS	3	12	2	17	WT
e76a3513-b8d8-43f6-bc1b-30e44f0cbac4	C3L-04479	CPTAC-3	Infiltrating duct carcinoma, NOS	Head of pancreas	Head of pancreas	0	0	0	0	WT
c2a87b2e-d148-4630-8d98-a24ae2562397	C3L-01312	CPTAC-3	Endometrioid adenocarcinoma, NOS	Corpus uteri	Corpus uteri	1	1	1	3	WT
40772685-f6c1-4133-9457-c2f8a9446fa1	C3L-02349	CPTAC-3	Squamous cell carcinoma, NOS	Upper lobe, lung	Upper lobe, lung	24	21	17	62	MUT
b80b7a5b-fe1c-439d-b3cb-981dd2cc295b	C3L-00987	CPTAC-3	Squamous cell carcinoma, NOS	Tongue, NOS	Tongue, NOS	25	18	13	56	MUT
a12b206e-2906-45ee-92fd-ba09bda930d5	C3L-01862	CPTAC-3	Adenocarcinoma, NOS	Lower lobe, lung	Lower lobe, lung	5	4	4	13	WT
061b9248-7ef1-47f1-9893-9958451ad9ab	C3L-02629	CPTAC-3	Squamous cell carcinoma, NOS	Lower lobe, lung	Lower lobe, lung	0	0	0	0	WT
58858fd8-7092-491b-b324-a7ce3b0bc2f1	C3N-00831	CPTAC-3	Renal cell carcinoma, NOS	Kidney, NOS	Kidney, NOS	2	1	1	4	WT
cda16e6f-4444-4a01-b85f-d1f298cc4678	C3N-00828	CPTAC-3	Squamous cell carcinoma, NOS	Larynx, NOS	Larynx, NOS	3	8	5	16	WT
4a6039f3-ac9f-4034-a91f-ee90bee63f27	C3L-04072	CPTAC-3	Infiltrating duct carcinoma, NOS	Head of pancreas	Head of pancreas	9	7	3	19	WT
aa767a6a-fb5f-4020-bb7f-7d3984182a11	C3L-03743	CPTAC-3	Infiltrating duct carcinoma, NOS	Head of pancreas	Head of pancreas	16	10	9	35	WT
ffef8d1d-f99d-4cc0-9f49-46488bfca131	C3L-00586	CPTAC-3	Endometrioid adenocarcinoma, NOS	Corpus uteri	Corpus uteri	0	1	0	1	WT
69ae8ce9-a538-4535-bdd8-8b9b626f01c0	C3N-03782	CPTAC-3	Squamous cell carcinoma, NOS	Floor of mouth, NOS	Floor of mouth, NOS	9	10	4	23	WT
530a241d-798c-4c3b-93ba-5cff08469d25	C3N-01997	CPTAC-3	Infiltrating duct carcinoma, NOS	Tail of pancreas	Tail of pancreas	0	0	1	1	WT
530a241d-798c-4c3b-93ba-5cff08469d25	C3N-01997	CPTAC-3	Infiltrating duct carcinoma, NOS	Tail of pancreas	Tail of pancreas	0	0	1	1	WT
52153098-f1b2-47fe-ba4e-88ce6d51a6ca	C3L-00004	CPTAC-3	Renal cell carcinoma, NOS	Kidney, NOS	Kidney, NOS	1	2	5	8	WT
6661b131-717e-458c-907a-8040f8ccea74	C3L-02130	CPTAC-3	Squamous cell carcinoma, NOS	Upper lobe, lung	Lower lobe, lung	13	9	6	28	WT
b95cf6b8-f71b-4422-b8a7-ca5438b1ac66	C3N-00200	CPTAC-3	Endometrioid adenocarcinoma, NOS	Corpus uteri	Corpus uteri	0	0	0	0	WT
37cbde5d-932b-491b-a579-ad8df3905dad	C3L-02621	CPTAC-3	Squamous cell carcinoma, NOS	Larynx, NOS	Larynx, NOS	0	0	0	0	WT
a404f9b8-278a-449f-ab02-3e97fd734e99	C3L-02348	CPTAC-3	Adenocarcinoma, NOS	Lower lobe, lung	Lower lobe, lung	2	3	2	7	WT
57b28192-8454-4ec2-914e-9228456d8648	C3N-00380	CPTAC-3	Renal cell carcinoma, NOS	Kidney, NOS	Kidney, NOS	0	1	0	1	WT
e94c9713-d731-4c6d-964d-35b8ed25baac	C3N-02275	CPTAC-3	Squamous cell carcinoma, NOS	Larynx, NOS	Larynx, NOS	5	10	6	21	WT
3569f880-3672-4b78-b675-c1c2c0a43d1a	C3L-00819	CPTAC-3	Infiltrating duct carcinoma, NOS	Head of pancreas	Head of pancreas	0	0	0	0	WT
e82a4187-ccdc-4934-a4dd-86730c0b6a26	C3N-01411	CPTAC-3	Squamous cell carcinoma, NOS	Lung, NOS	Lung, NOS	25	15	12	52	MUT
f3e8e047-a18b-47a2-8c3b-60b34ebe54f7	C3L-01453	CPTAC-3	Infiltrating duct carcinoma, NOS	Tail of pancreas	Tail of pancreas	0	0	0	0	WT
3bba88bf-3a0c-4788-940f-5407b9e86971	C3N-01719	CPTAC-3	Infiltrating duct carcinoma, NOS	Head of pancreas	Head of pancreas	1	1	1	3	WT
e8f5fa81-4478-456f-bea3-fba6d48e5b11	C3L-00143	CPTAC-3	Endometrioid adenocarcinoma, NOS	Corpus uteri	Corpus uteri	1	3	1	5	WT
2c0c3637-9705-45bf-a0fd-b2018248efe6	C3N-00323	CPTAC-3	Endometrioid adenocarcinoma, NOS	Corpus uteri	Corpus uteri	2	5	3	10	WT
cf18a780-b1e9-4c67-ba29-0f561cf3d971	C3L-00999	CPTAC-3	Squamous cell carcinoma, NOS	Floor of mouth, NOS	Floor of mouth, NOS	1	2	3	6	WT
6505022e-f2c9-4aa9-9904-27adcfe63f74	C3L-00156	CPTAC-3	Endometrioid adenocarcinoma, NOS	Endometrium	Endometrium	0	0	0	0	WT
6e1a997b-bd33-4702-8556-58f17ac0fa4f	C3N-00547	CPTAC-3	Adenocarcinoma, NOS	Lung, NOS	Lung, NOS	6	23	16	45	MUT
8be8aafe-ccd7-437f-aa68-09c4bc248d1d	C3N-01522	CPTAC-3	Renal cell carcinoma, NOS	Kidney, NOS	Kidney, NOS	2	2	0	4	WT
8be8aafe-ccd7-437f-aa68-09c4bc248d1d	C3N-01522	CPTAC-3	Renal cell carcinoma, NOS	Kidney, NOS	Kidney, NOS	0	0	0	0	WT
8be8aafe-ccd7-437f-aa68-09c4bc248d1d	C3N-01522	CPTAC-3	Renal cell carcinoma, NOS	Kidney, NOS	Kidney, NOS	2	5	1	8	WT
51f39708-5443-4037-90b0-864e25c20388	C3L-01924	CPTAC-3	Adenocarcinoma, NOS	Upper lobe, lung	Upper lobe, lung	6	10	8	24	WT
7614dd6a-c7d7-494f-a846-109390c2633b	C3N-03878	CPTAC-3	Squamous cell carcinoma, NOS	Larynx, NOS	Larynx, NOS	8	8	9	25	WT
e0c39f59-1297-4c0a-9478-77e5c7207230	C3N-03072	CPTAC-3	Squamous cell carcinoma, NOS	Upper lobe, lung	Upper lobe, lung	25	26	18	69	MUT
46abfc84-7bf3-46e1-9e95-1ad76553ba9b	C3N-00383	CPTAC-3	Endometrioid adenocarcinoma, NOS	Corpus uteri	Corpus uteri	0	1	0	1	WT
dcad7486-2ab4-4f96-9be2-3b6af807fde0	C3N-01646	CPTAC-3	Renal cell carcinoma, NOS	Kidney, NOS	Kidney, NOS	2	2	4	8	WT
2cb6ca17-edc8-4b84-896b-dc8a3aca5e25	C3N-01361	CPTAC-3	Renal cell carcinoma, NOS	Kidney, NOS	Kidney, NOS	0	1	1	2	WT
aec84142-419a-45c2-8aff-dfeec5065447	C3L-00813	CPTAC-3	Renal cell carcinoma, NOS	Kidney, NOS	Kidney, NOS	1	3	3	7	WT
f492a685-0e49-4e5c-8284-56fed0432f43	C3N-00846	CPTAC-3	Squamous cell carcinoma, NOS	Tongue, NOS	Tongue, NOS	0	0	0	0	WT
0d0cffd8-81b5-4c1d-8012-658c0f6f0c42	C3N-00388	CPTAC-3	Endometrioid adenocarcinoma, NOS	Corpus uteri	Corpus uteri	1	1	2	4	WT
79a06ec2-2593-4576-9f65-f4aaa60180ea	C3N-00246	CPTAC-3	Renal cell carcinoma, NOS	Kidney, NOS	Kidney, NOS	3	6	5	14	WT
f0dedbcb-1151-4bdb-8f32-9c3311d298fb	C3N-04611	CPTAC-3	Squamous cell carcinoma, NOS	Larynx, NOS	Larynx, NOS	0	1	1	2	WT
32c3aa49-e745-42e2-9367-d3d50fc26152	C3L-02705	CPTAC-3	Glioblastoma	Frontal lobe	Frontal lobe	5	6	4	15	WT
a5422423-a260-4e1e-9b09-c8f4cab6abb5	C3N-00729	CPTAC-3	Endometrioid adenocarcinoma, NOS	Corpus uteri	Corpus uteri	4	5	5	14	WT
6e8176ee-74af-4682-9700-e1b2af4f1213	C3N-02768	CPTAC-3	Infiltrating duct carcinoma, NOS	Tail of pancreas	Pancreas, NOS	4	13	10	27	WT
ba037761-7166-40e1-8f27-1c1561a18b9c	C3L-02970	CPTAC-3	Glioblastoma	Temporal lobe	Temporal lobe	4	7	5	16	WT
3bbefb92-0868-42e2-962f-be22b354f155	C3N-03088	CPTAC-3	Glioblastoma	Occipital lobe	Occipital lobe	0	0	0	0	WT
da1fdb3c-3031-4072-8ca8-96f1729ac276	C3L-02809	CPTAC-3	Infiltrating duct carcinoma, NOS	Head of pancreas	Head of pancreas	9	11	3	23	WT
25863969-852d-408e-bd62-98e0df9e4b3a	C3N-00733	CPTAC-3	Renal cell carcinoma, NOS	Kidney, NOS	Kidney, NOS	3	5	11	19	WT
25863969-852d-408e-bd62-98e0df9e4b3a	C3N-00733	CPTAC-3	Renal cell carcinoma, NOS	Kidney, NOS	Kidney, NOS	3	2	12	17	WT
25863969-852d-408e-bd62-98e0df9e4b3a	C3N-00733	CPTAC-3	Renal cell carcinoma, NOS	Kidney, NOS	Kidney, NOS	3	4	8	15	WT
dd64c107-1f1c-4d3a-b047-557b58000c0a	C3N-03190	CPTAC-3	Infiltrating duct carcinoma, NOS	Body of pancreas	Body of pancreas	8	9	5	22	WT
b56a7973-77c8-40c7-92f9-68332ec5e4d5	C3N-00580	CPTAC-3	Adenocarcinoma, NOS	Lung, NOS	Lung, NOS	17	24	20	61	MUT
d6d6c315-2b2e-4347-9c38-8784d15192fb	C3N-03612	CPTAC-3	Squamous cell carcinoma, NOS	Oropharynx, NOS	Oropharynx, NOS	0	0	1	1	WT
8b0ad21d-929d-446c-be13-fde7d97ab4b5	C3N-02700	CPTAC-3	Squamous cell carcinoma, NOS	Lip, NOS	Lip, NOS	4	11	6	21	WT
bd0affa9-6e98-4a6a-8573-db4105b86cf0	C3L-01061	CPTAC-3	Glioblastoma	Occipital lobe	Brain, NOS	2	1	4	7	WT
27663cb9-cfab-4234-88a1-09a1973a9f25	C3N-02255	CPTAC-3	Glioblastoma	Occipital lobe	Occipital lobe	5	4	6	15	WT
d61d80c3-aa2d-4d6d-9e88-ad1913d6ef2a	C3L-00993	CPTAC-3	Squamous cell carcinoma, NOS	Lower lobe, lung	Lower lobe, lung	21	21	23	65	MUT
2a8f8c3a-c699-4a5d-a454-f52183b87e18	C3L-02350	CPTAC-3	Adenocarcinoma, NOS	Upper lobe, lung	Upper lobe, lung	0	0	1	1	WT
892a5650-f576-4977-9c03-257f45320f09	C3N-00556	CPTAC-3	Adenocarcinoma, NOS	Lung, NOS	Lung, NOS	8	8	7	23	WT
f05dc58e-c9dc-48fc-bf07-e0aca961797a	C3L-02619	CPTAC-3	Squamous cell carcinoma, NOS	Lower lobe, lung	Lower lobe, lung	7	10	12	29	WT
4ae395b9-0a62-40dc-b476-ad60aa70991a	C3L-01885	CPTAC-3	Renal cell carcinoma, NOS	Kidney, NOS	Kidney, NOS	2	1	1	4	WT
cf958f8c-f1c7-4adb-ad0f-fab5133042ed	C3N-03433	CPTAC-3	Squamous cell carcinoma, NOS	Tongue, NOS	Tongue, NOS	22	31	28	81	MUT
0900fe7b-1872-4214-bb2f-efb16234db23	C3N-03880	CPTAC-3	Squamous cell carcinoma, NOS	Upper lobe, lung	Upper lobe, lung	4	19	18	41	WT
5c49db48-7e22-44f5-89bc-5cd75ba4c05a	C3L-02164	CPTAC-3	Squamous cell carcinoma, NOS	Upper lobe, lung	Upper lobe, lung	0	0	0	0	WT
939f730c-2fe0-4777-a067-48fdabc82f17	C3L-00770	CPTAC-3	Endometrioid adenocarcinoma, NOS	Endometrium	Endometrium	0	0	0	0	WT
b137313e-0200-4fb7-a151-3c2c76170dea	C3L-01045	CPTAC-3	Glioblastoma	Temporal lobe	Brain, NOS	4	11	5	20	WT
bb039a50-909b-439b-ad8d-4abf711e4a42	C3N-04282	CPTAC-3	Infiltrating duct carcinoma, NOS	Head of pancreas	Head of pancreas	10	5	0	15	WT
3348ec86-9b46-4f5b-85ad-1a126385b695	C3L-01283	CPTAC-3	Renal cell carcinoma, NOS	Kidney, NOS	Kidney, NOS	0	1	1	2	WT
6f0fb9d7-64b5-4737-913c-1ac7d2a116a9	C3L-02890	CPTAC-3	Infiltrating duct carcinoma, NOS	Head of pancreas	Head of pancreas	0	0	0	0	WT
c6ae1472-04d0-45cd-aa7c-f56e3d7aa8a3	C3L-01553	CPTAC-3	Renal cell carcinoma, NOS	Kidney, NOS	Kidney, NOS	0	0	1	1	WT
6ff701cd-7efc-4bac-93a6-7b27d2974d89	C3N-00150	CPTAC-3	Renal cell carcinoma, NOS	Kidney, NOS	Kidney, NOS	1	2	3	6	WT
6ff701cd-7efc-4bac-93a6-7b27d2974d89	C3N-00150	CPTAC-3	Renal cell carcinoma, NOS	Kidney, NOS	Kidney, NOS	1	0	3	4	WT
6ff701cd-7efc-4bac-93a6-7b27d2974d89	C3N-00150	CPTAC-3	Renal cell carcinoma, NOS	Kidney, NOS	Kidney, NOS	0	0	0	0	WT
6ff701cd-7efc-4bac-93a6-7b27d2974d89	C3N-00150	CPTAC-3	Renal cell carcinoma, NOS	Kidney, NOS	Kidney, NOS	0	0	0	0	WT
b595f6fa-22b0-4646-9dfd-c49f53623587	C3L-00189	CPTAC-3	Infiltrating duct carcinoma, NOS	Head of pancreas	Head of pancreas	1	0	1	2	WT
21b33512-73c8-4d7f-a6ce-a07133b9c1ed	C3L-00010	CPTAC-3	Renal cell carcinoma, NOS	Kidney, NOS	Kidney, NOS	2	3	2	7	WT
f5d49b71-3e7e-4e9c-bf29-f592bf25a941	C3N-00551	CPTAC-3	Adenocarcinoma, NOS	Lung, NOS	Lung, NOS	6	11	13	30	WT
7e896789-d5ab-4ea7-96d5-9c62b26b116f	C3N-03428	CPTAC-3	Infiltrating duct carcinoma, NOS	Head of pancreas	Head of pancreas	2	2	2	6	WT
0cd609d4-6eea-4fa8-a12b-6609830996e1	C3N-03754	CPTAC-3	Infiltrating duct carcinoma, NOS	Head of pancreas	Head of pancreas	10	14	10	34	WT
9e846f74-e69f-41d3-a6ec-a189a27152ec	C3L-02648	CPTAC-3	Squamous cell carcinoma, NOS	Lung, NOS	Lung, NOS	11	16	10	37	WT
15c75ba8-a995-46e3-a7d8-a54fbf310bc0	C3N-01716	CPTAC-3	Infiltrating duct carcinoma, NOS	Head of pancreas	Head of pancreas	4	5	5	14	WT
15c75ba8-a995-46e3-a7d8-a54fbf310bc0	C3N-01716	CPTAC-3	Infiltrating duct carcinoma, NOS	Head of pancreas	Head of pancreas	6	7	3	16	WT
c5d83fdb-5a16-44c2-b392-8deb1a3c5b57	C3L-01327	CPTAC-3	Glioblastoma	Frontal lobe	Frontal lobe	0	3	0	3	WT
6145ec3f-90c8-4fc9-8f49-9f2d699da65a	C3L-03963	CPTAC-3	Squamous cell carcinoma, NOS	Upper lobe, lung	Upper lobe, lung	0	2	0	2	WT
edb559d9-0468-4321-9e97-937b6f3ecd14	C3L-03388	CPTAC-3	Infiltrating duct carcinoma, NOS	Head of pancreas	Head of pancreas	2	7	7	16	WT
61d83f5b-b534-44b0-9d0b-668c4e0a08ef	C3N-00852	CPTAC-3	Renal cell carcinoma, NOS	Kidney, NOS	Kidney, NOS	2	13	4	19	WT
61d83f5b-b534-44b0-9d0b-668c4e0a08ef	C3N-00852	CPTAC-3	Renal cell carcinoma, NOS	Kidney, NOS	Kidney, NOS	2	16	6	24	WT
61d83f5b-b534-44b0-9d0b-668c4e0a08ef	C3N-00852	CPTAC-3	Renal cell carcinoma, NOS	Kidney, NOS	Kidney, NOS	2	15	8	25	WT
db338f13-c96f-49aa-bcba-4d1e89b3a92e	C3N-01858	CPTAC-3	Squamous cell carcinoma, NOS	Larynx, NOS	Larynx, NOS	1	3	1	5	WT
b8bda40b-9820-47a9-abb4-4ebcb2cf8b62	C3L-00401	CPTAC-3	Infiltrating duct carcinoma, NOS	Body of pancreas	Body of pancreas	0	0	0	0	WT
6e5e5bb1-b76d-42f6-bd2b-c2f325d79122	C3N-02716	CPTAC-3	Squamous cell carcinoma, NOS	Lip, NOS	Lip, NOS	0	0	0	0	WT
39ad94db-bfc7-4cf1-92ab-00ba05e1da0a	C3L-04071	CPTAC-3	Squamous cell carcinoma, NOS	Upper lobe, lung	Upper lobe, lung	0	1	1	2	WT
d55137b1-a388-4f21-a50f-3b3ddeb2edba	C3N-00574	CPTAC-3	Adenocarcinoma, NOS	Lower lobe, lung	Lung, NOS	20	13	16	49	MUT
dbab1830-176e-4f3a-a094-1a4301a70a7d	C3N-03780	CPTAC-3	Infiltrating duct carcinoma, NOS	Head of pancreas	Head of pancreas	1	2	1	4	WT
7a1dfdd0-effb-4ade-ae0c-a7a0892c778d	C3L-01663	CPTAC-3	Squamous cell carcinoma, NOS	Upper lobe, lung	Upper lobe, lung	10	7	8	25	WT
36361a20-f41c-4a56-aba6-1060d2ae0182	C3L-01836	CPTAC-3	Renal cell carcinoma, NOS	Kidney, NOS	Kidney, NOS	2	2	2	6	WT
36361a20-f41c-4a56-aba6-1060d2ae0182	C3L-01836	CPTAC-3	Renal cell carcinoma, NOS	Kidney, NOS	Kidney, NOS	1	2	2	5	WT
36361a20-f41c-4a56-aba6-1060d2ae0182	C3L-01836	CPTAC-3	Renal cell carcinoma, NOS	Kidney, NOS	Kidney, NOS	2	5	3	10	WT
615a0ca9-8c35-4bbd-bdda-dce68e805839	C3N-03783	CPTAC-3	Squamous cell carcinoma, NOS	Gum, NOS	Gum, NOS	4	9	8	21	WT
1a180fc6-b37a-47de-862f-1991f3096536	C3L-00093	CPTAC-3	Adenocarcinoma, NOS	Lower lobe, lung	Lower lobe, lung	7	8	3	18	WT
1478d7af-6fbe-4c4f-b5b7-997b7d9cec75	C3N-03000	CPTAC-3	Infiltrating duct carcinoma, NOS	Head of pancreas	Head of pancreas	9	14	12	35	WT
7cb81ac8-33c5-4a38-bddf-68699f40b022	C3L-00144	CPTAC-3	Adenocarcinoma, NOS	Lower lobe, lung	Lower lobe, lung	8	17	11	36	WT
423ab312-1482-428f-9b52-fc3169706e03	C3L-01253	CPTAC-3	Endometrioid adenocarcinoma, NOS	Corpus uteri	Corpus uteri	0	0	1	1	WT
31ceaaeb-8186-4d4f-8981-d192368ad39a	C3N-00151	CPTAC-3	Endometrioid adenocarcinoma, NOS	Corpus uteri	Corpus uteri	0	0	0	0	WT
17e6c62f-cc0c-4e13-a80c-f9bd6c2cfb0d	C3L-00907	CPTAC-3	Renal cell carcinoma, NOS	Kidney, NOS	Kidney, NOS	1	0	1	2	WT
17e6c62f-cc0c-4e13-a80c-f9bd6c2cfb0d	C3L-00907	CPTAC-3	Renal cell carcinoma, NOS	Kidney, NOS	Kidney, NOS	0	2	0	2	WT
17e6c62f-cc0c-4e13-a80c-f9bd6c2cfb0d	C3L-00907	CPTAC-3	Renal cell carcinoma, NOS	Kidney, NOS	Kidney, NOS	1	0	2	3	WT
1e5eaf10-f6f1-4ab1-b0bf-fc3e0718b6bb	C3L-02900	CPTAC-3	Glioblastoma	Occipital lobe	Occipital lobe	1	9	6	16	WT
8ed163a6-eae6-4bf5-9b0c-80de5dd4935b	C3N-04279	CPTAC-3	Squamous cell carcinoma, NOS	Floor of mouth, NOS	Floor of mouth, NOS	9	10	6	25	WT
e46562b6-3f3e-4886-ade9-43a35cc05c79	C3N-00244	CPTAC-3	Renal cell carcinoma, NOS	Kidney, NOS	Kidney, NOS	3	10	5	18	WT
e81835c9-4a39-4a60-b3e2-7184409ef91c	C3L-00145	CPTAC-3	Endometrioid adenocarcinoma, NOS	Corpus uteri	Corpus uteri	1	2	1	4	WT
ba0fe300-d3f0-42fd-b609-3ee3d0e49d7b	11LU035	CPTAC-3	Adenocarcinoma, NOS	Lung, NOS	Lung, NOS	8	7	4	19	WT
2b30ee57-9fec-4b82-84d8-d3b03ccac9cd	C3N-01405	CPTAC-3	Adenocarcinoma, NOS	Upper lobe, lung	Upper lobe, lung	7	20	15	42	MUT
30605b1c-c44e-4a0f-b16e-82f6dd6d1560	C3N-03837	CPTAC-3	Squamous cell carcinoma, NOS	Lip, NOS	Lip, NOS	2	2	4	8	WT
f8ced7cc-1962-4825-b63e-da8a1fb42cf2	C3L-03266	CPTAC-3	Glioblastoma	Parietal lobe	Parietal lobe	2	6	1	9	WT
2d75c2fc-90f0-4169-92ff-4ac8e4817ac7	C3L-03744	CPTAC-3	Glioblastoma	Temporal lobe	Temporal lobe	1	0	2	3	WT
cefebaa2-f118-40ef-8a54-7608691ebf6f	C3N-01349	CPTAC-3	Endometrioid adenocarcinoma, NOS	Endometrium	Endometrium	6	9	7	22	WT
c1314846-7acd-4d94-a073-0ffe5cddb595	C3N-02782	CPTAC-3	Glioblastoma	Parietal lobe	Brain, NOS	0	2	0	2	WT
0960f27b-1262-4bbe-a8f8-a2aec454f5c6	C3L-02606	CPTAC-3	Infiltrating duct carcinoma, NOS	Head of pancreas	Head of pancreas	0	0	0	0	WT
f8f3df64-54c1-4d1a-8ea7-c371b01c2ef6	C3L-02627	CPTAC-3	Squamous cell carcinoma, NOS	Lower lobe, lung	Lower lobe, lung	12	18	8	38	WT
4eb22f79-aeae-4f22-998e-6ce471d16281	C3N-02940	CPTAC-3	Infiltrating duct carcinoma, NOS	Head of pancreas	Head of pancreas	0	0	0	0	WT
2573f4bb-998a-4424-b241-3ada0627a92e	C3N-01818	CPTAC-3	Glioblastoma	Temporal lobe	Brain, NOS	2	2	1	5	WT
4d46f586-4fa3-455a-8fd5-c87afc57d315	C3N-03430	CPTAC-3	Infiltrating duct carcinoma, NOS	Head of pancreas	Head of pancreas	7	7	7	21	WT
df705995-5310-43be-a3ef-d97ab439bc86	C3N-02575	CPTAC-3	Squamous cell carcinoma, NOS	Lower lobe, lung	Lower lobe, lung	17	19	19	55	MUT
89b2249f-eb4c-4e81-a844-f7fcf1a25cd0	C3N-02579	CPTAC-3	Infiltrating duct carcinoma, NOS	Head of pancreas	Head of pancreas	8	10	9	27	WT
58447c8d-2e24-4f06-b477-c8a5785ed852	C3L-03678	CPTAC-3	Squamous cell carcinoma, NOS	Lower lobe, lung	Lower lobe, lung	9	9	7	25	WT
8bbe311a-bcb7-409c-9bf4-999ee9c3416b	C3L-04848	CPTAC-3	Infiltrating duct carcinoma, NOS	Head of pancreas	Head of pancreas	0	0	0	0	WT
6857e6bf-2a4d-4fb7-a891-04911c72d1f7	C3L-00090	CPTAC-3	Endometrioid adenocarcinoma, NOS	Corpus uteri	Corpus uteri	2	2	1	5	WT
8220be9e-ca4d-4a48-b48a-06c0b223700e	C3L-00447	CPTAC-3	Renal cell carcinoma, NOS	Kidney, NOS	Kidney, NOS	2	1	1	4	WT
8220be9e-ca4d-4a48-b48a-06c0b223700e	C3L-00447	CPTAC-3	Renal cell carcinoma, NOS	Kidney, NOS	Kidney, NOS	2	2	2	6	WT
8220be9e-ca4d-4a48-b48a-06c0b223700e	C3L-00447	CPTAC-3	Renal cell carcinoma, NOS	Kidney, NOS	Kidney, NOS	2	2	2	6	WT
0215c1e2-70aa-495b-a1f1-25bd989a9f12	C3N-00204	CPTAC-3	Squamous cell carcinoma, NOS	Larynx, NOS	Larynx, NOS	23	24	17	64	MUT
cecdc0b2-5587-4061-b290-3496fdc4dde6	C3N-04124	CPTAC-3	Squamous cell carcinoma, NOS	Upper lobe, lung	Upper lobe, lung	8	11	5	24	WT
780293db-9419-45b4-8e57-2c659f31a252	C3L-01248	CPTAC-3	Endometrioid adenocarcinoma, NOS	Endometrium	Endometrium	0	0	0	0	WT
54803fe4-6b87-4a4d-bb22-de20342e8929	C3L-00799	CPTAC-3	Renal cell carcinoma, NOS	Kidney, NOS	Kidney, NOS	2	2	4	8	WT
0576d76b-d37c-4df6-9cdd-6397a900c282	C3N-03173	CPTAC-3	Infiltrating duct carcinoma, NOS	Head of pancreas	Head of pancreas	9	7	5	21	WT
8710ce04-6b7f-4e37-adc0-0df1f2798b30	C3N-01030	CPTAC-3	Adenocarcinoma, NOS	Upper lobe, lung	Lung, NOS	3	12	10	25	WT
a587c48a-28fb-43b2-8b6c-90218f864f26	C3L-00183	CPTAC-3	Renal cell carcinoma, NOS	Kidney, NOS	Kidney, NOS	2	1	2	5	WT
decd7489-bb2e-44a2-b934-2f962c5a7f41	C3L-01682	CPTAC-3	Adenocarcinoma, NOS	Upper lobe, lung	Upper lobe, lung	0	1	2	3	WT
4d3ea8f7-10fe-4a79-a8db-7eca535633ef	C3N-04126	CPTAC-3	Infiltrating duct carcinoma, NOS	Head of pancreas	Head of pancreas	10	10	6	26	WT
2c779d6c-f661-4621-9e3b-f9705da342a1	C3N-01802	CPTAC-3	Endometrioid adenocarcinoma, NOS	Corpus uteri	Corpus uteri	12	8	9	29	WT
6ca8c6e0-50f3-4008-a9c0-cbfe4e984690	C3N-01213	CPTAC-3	Renal cell carcinoma, NOS	Kidney, NOS	Kidney, NOS	0	1	5	6	WT
5ecaec09-4b90-4b14-beeb-1d419d299a83	C3N-01178	CPTAC-3	Renal cell carcinoma, NOS	Kidney, NOS	Kidney, NOS	3	2	4	9	WT
26d68cd6-e9a6-43b1-b1c6-8b8d366e32ad	C3L-01155	CPTAC-3	Glioblastoma	Frontal lobe	Brain, NOS	3	9	3	15	WT
8d3ea3ee-ece0-4423-b2d0-54b0c3c4928c	C3N-01380	CPTAC-3	Infiltrating duct carcinoma, NOS	Head of pancreas	Head of pancreas	0	0	0	0	WT
724477c3-2a3c-48cb-8a3d-38782f5225db	C3N-02523	CPTAC-3	Squamous cell carcinoma, NOS	Lower lobe, lung	Lower lobe, lung	13	13	7	33	WT
bd2dab4e-ee4b-4477-af13-ecfccb9c3523	C3N-01024	CPTAC-3	Adenocarcinoma, NOS	Lung, NOS	Lung, NOS	10	18	7	35	WT
46f4f8c7-bd28-4f38-b783-b6320deffcab	C3N-03848	CPTAC-3	Squamous cell carcinoma, NOS	Lower lobe, lung	Lower lobe, lung	0	0	0	0	WT
d16c18db-df31-4394-a146-c3964ad9b49b	C3N-03882	CPTAC-3	Squamous cell carcinoma, NOS	Upper lobe, lung	Upper lobe, lung	20	27	17	64	MUT
2525bfef-6962-4b7f-8e80-6186400ce624	C3N-03839	CPTAC-3	Infiltrating duct carcinoma, NOS	Head of pancreas	Head of pancreas	2	3	9	14	WT
0f0d4692-5e90-4cc6-bc4c-769baa3e3a1e	C3L-00961	CPTAC-3	Endometrioid adenocarcinoma, NOS	Endometrium	Endometrium	0	1	0	1	WT
db9021f9-df04-48c4-b56c-499f49c5212f	C3L-04354	CPTAC-3	Squamous cell carcinoma, NOS	Larynx, NOS	Larynx, NOS	10	11	8	29	WT
c471fc2f-f9b6-41c1-81d3-0f572595dc14	C3N-01196	CPTAC-3	Glioblastoma	Frontal lobe	Brain, NOS	3	0	2	5	WT
4447a969-e5c8-4291-b83c-53a0f7e77cbc	C3L-03728	CPTAC-3	Glioblastoma	Frontal lobe	Frontal lobe	3	5	2	10	WT
f5287051-d58d-4243-8a07-5fdfb5afa301	C3L-00677	CPTAC-3	Glioblastoma	Frontal lobe	Frontal lobe	7	10	5	22	WT
c0e5c699-9195-4312-9fa5-bac797bf7809	C3L-00973	CPTAC-3	Adenocarcinoma, NOS	Lower lobe, lung	Lower lobe, lung	0	0	0	0	WT
e2908e1f-34ed-4dac-b408-49eeaef72859	C3N-02573	CPTAC-3	Infiltrating duct carcinoma, NOS	Pancreas, NOS	Pancreas, NOS	0	0	0	0	WT
a9a75565-4e4d-4fe1-8775-a51bc98418b5	C3L-02546	CPTAC-3	Squamous cell carcinoma, NOS	Upper lobe, lung	Upper lobe, lung	6	6	8	20	WT
936f72b9-e16d-448b-b6ba-23078dd211b8	C3N-00518	CPTAC-3	Infiltrating duct carcinoma, NOS	Head of pancreas	Head of pancreas	0	0	0	0	WT
936f72b9-e16d-448b-b6ba-23078dd211b8	C3N-00518	CPTAC-3	Infiltrating duct carcinoma, NOS	Head of pancreas	Head of pancreas	0	0	0	0	WT
8a2a211f-4ef7-4aa8-bef3-ba3c2803661d	C3L-01286	CPTAC-3	Renal cell carcinoma, NOS	Kidney, NOS	Kidney, NOS	0	16	4	20	WT
8a2a211f-4ef7-4aa8-bef3-ba3c2803661d	C3L-01286	CPTAC-3	Renal cell carcinoma, NOS	Kidney, NOS	Kidney, NOS	0	16	6	22	WT
8a2a211f-4ef7-4aa8-bef3-ba3c2803661d	C3L-01286	CPTAC-3	Renal cell carcinoma, NOS	Kidney, NOS	Kidney, NOS	0	5	4	9	WT
f427b93c-e660-4ada-874f-5aa00a25b34b	C3N-02279	CPTAC-3	Squamous cell carcinoma, NOS	Larynx, NOS	Larynx, NOS	7	4	2	13	WT
c615b7df-0d08-47e1-81b5-0b40dc6a28b3	C3N-00326	CPTAC-3	Endometrioid adenocarcinoma, NOS	Corpus uteri	Corpus uteri	0	0	0	0	WT
2f9e1f15-769a-43e3-a68d-dde243883422	C3L-01603	CPTAC-3	Renal cell carcinoma, NOS	Kidney, NOS	Kidney, NOS	1	1	2	4	WT
2f9e1f15-769a-43e3-a68d-dde243883422	C3L-01603	CPTAC-3	Renal cell carcinoma, NOS	Kidney, NOS	Kidney, NOS	1	1	2	4	WT
2f9e1f15-769a-43e3-a68d-dde243883422	C3L-01603	CPTAC-3	Renal cell carcinoma, NOS	Kidney, NOS	Kidney, NOS	1	1	1	3	WT
ce10e6ca-05e1-4495-a3e6-868d375207ca	C3N-03456	CPTAC-3	Squamous cell carcinoma, NOS	Overlapping lesion of lip, oral cavity and pharynx	Floor of mouth, NOS	16	16	11	43	MUT
d8ef8a50-9276-4733-a15c-ad0fdc0b2910	C3L-01285	CPTAC-3	Squamous cell carcinoma, NOS	Upper lobe, lung	Upper lobe, lung	19	21	14	54	MUT
aec3c953-dd96-402f-807f-9be99d8a8aeb	C3N-02971	CPTAC-3	Infiltrating duct carcinoma, NOS	Tail of pancreas	Tail of pancreas	11	8	10	29	WT
21b90e4b-f173-4fb6-b702-5c00d2d3ca46	C3N-01217	CPTAC-3	Endometrioid adenocarcinoma, NOS	Corpus uteri	Corpus uteri	2	1	3	6	WT
30bf3778-fb08-4568-b6d2-dbcb5d2b1ee6	C3L-00917	CPTAC-3	Renal cell carcinoma, NOS	Kidney, NOS	Kidney, NOS	0	0	1	1	WT
f8097f4f-ceff-4dbd-8960-539fe8d0dff0	C3N-00704	CPTAC-3	Adenocarcinoma, NOS	Upper lobe, lung	Upper lobe, lung	2	10	12	24	WT
5d66be2e-e3a3-460d-ac80-0ac8112ba9c6	C3L-01889	CPTAC-3	Adenocarcinoma, NOS	Upper lobe, lung	Upper lobe, lung	1	4	1	6	WT
10f04ae9-9ada-402c-b321-6dc3805117ba	C3N-00377	CPTAC-3	Endometrioid adenocarcinoma, NOS	Corpus uteri	Corpus uteri	1	0	1	2	WT
7e317f34-e8a7-4803-beb2-470d5c2ee93f	C3N-03662	CPTAC-3	Squamous cell carcinoma, NOS	Middle lobe, lung	Lung, NOS	8	17	8	33	WT
ed9c82fb-ed4d-4254-a078-20a34cf82283	C3L-03405	CPTAC-3	Glioblastoma	Brain, NOS	Brain, NOS	2	4	3	9	WT
b914a2f6-5b6c-4d76-ae72-c73b9f27fd10	C3L-03681	CPTAC-3	Glioblastoma	Temporal lobe	Temporal lobe	7	6	5	18	WT
1eaa044d-6d5c-462d-90f4-60b5280c5c7a	C3N-00154	CPTAC-3	Renal cell carcinoma, NOS	Kidney, NOS	Kidney, NOS	4	5	10	19	WT
79f36624-b0ba-447c-bf25-ab63d701a878	C3N-00546	CPTAC-3	Adenocarcinoma, NOS	Lung, NOS	Lung, NOS	10	7	4	21	WT
0b5c15c0-6481-4906-b586-8ffb394befd1	C3N-00299	CPTAC-3	Squamous cell carcinoma, NOS	Lip, NOS	Lip, NOS	3	11	5	19	WT
410b95b4-6d38-4c25-91ad-c09f2c34325b	C3L-00140	CPTAC-3	Adenocarcinoma, NOS	Upper lobe, lung	Upper lobe, lung	3	3	4	10	WT
cf806878-386b-4416-a840-96d104ecb123	C3N-00303	CPTAC-3	Infiltrating duct carcinoma, NOS	Head of pancreas	Head of pancreas	0	0	0	0	WT
cf806878-386b-4416-a840-96d104ecb123	C3N-00303	CPTAC-3	Infiltrating duct carcinoma, NOS	Head of pancreas	Head of pancreas	1	0	2	3	WT
ccda57c6-999c-4dce-95f1-1fb84b762f0b	C3L-04027	CPTAC-3	Infiltrating duct carcinoma, NOS	Head of pancreas	Head of pancreas	1	0	1	2	WT
de1701fa-ca4c-4104-b8e2-ca3c10bf516e	C3N-01165	CPTAC-3	Infiltrating duct carcinoma, NOS	Head of pancreas	Head of pancreas	0	0	0	0	WT
2171413a-4d2c-4ad5-b539-f231a3d0a2de	C3L-02168	CPTAC-3	Squamous cell carcinoma, NOS	Middle lobe, lung	Lung, NOS	9	12	8	29	WT
e2b3a450-6215-4b4b-a77d-10b539023b2d	C3N-01267	CPTAC-3	Endometrioid adenocarcinoma, NOS	Corpus uteri	Corpus uteri	1	2	2	5	WT
a61fb2ff-9c80-4304-a776-c5d0a314d410	C3L-01252	CPTAC-3	Endometrioid adenocarcinoma, NOS	Endometrium	Endometrium	1	0	1	2	WT
c954ffd0-f64f-4cee-a802-48e0960f7910	C3L-01557	CPTAC-3	Renal cell carcinoma, NOS	Kidney, NOS	Kidney, NOS	4	5	1	10	WT
67d29568-8cdf-4b73-a942-9a882dd304a4	C3L-01703	CPTAC-3	Infiltrating duct carcinoma, NOS	Pancreas, NOS	Pancreas, NOS	0	0	0	0	WT
1272f46b-0d75-496b-8f06-cb659d9e22a7	C3L-01744	CPTAC-3	Endometrioid adenocarcinoma, NOS	Endometrium	Endometrium	1	0	1	2	WT
096db53f-0a45-4778-a58f-4cf1de04c7d0	C3L-00769	CPTAC-3	Endometrioid adenocarcinoma, NOS	Endometrium	Endometrium	1	3	2	6	WT
b2c111c5-13ad-4144-a799-7d4b188c14d9	C3L-00607	CPTAC-3	Renal cell carcinoma, NOS	Kidney, NOS	Kidney, NOS	5	1	3	9	WT
bb2f14a7-c52f-4a2b-8224-c747a3daa488	C3N-00957	CPTAC-3	Infiltrating duct carcinoma, NOS	Tail of pancreas	Tail of pancreas	0	0	0	0	WT
1dcf0d2d-d119-4654-a7b7-28d1eac23772	C3N-03620	CPTAC-3	Squamous cell carcinoma, NOS	Tongue, NOS	Tongue, NOS	1	2	4	7	WT
b18f1b80-72f1-465c-816b-65e06d2b1fa6	C3L-00977	CPTAC-3	Squamous cell carcinoma, NOS	Floor of mouth, NOS	Overlapping lesion of lip, oral cavity and pharynx	6	8	5	19	WT
d4fba188-8ca4-44c0-a9e2-67bcff29b99a	C3L-04391	CPTAC-3	Squamous cell carcinoma, NOS	Upper lobe, lung	Upper lobe, lung	7	11	11	29	WT
4cd359fb-e797-43da-a606-49a6a9dceaf5	C3L-02701	CPTAC-3	Infiltrating duct carcinoma, NOS	Pancreas, NOS	Pancreas, NOS	0	0	1	1	WT
c273a592-f1e0-4d30-a373-afa880533a65	C3N-01364	CPTAC-3	Glioblastoma	Temporal lobe	Temporal lobe	1	3	1	5	WT
b72c2731-af94-4df9-8ba1-f12f5076892c	C3N-01521	CPTAC-3	Endometrioid adenocarcinoma, NOS	Corpus uteri	Corpus uteri	10	12	7	29	WT
347e22d2-cb00-47d1-bb2d-1b476abdfbe2	C3N-03042	CPTAC-3	Squamous cell carcinoma, NOS	Overlapping lesion of lip, oral cavity and pharynx	Overlapping lesion of lip, oral cavity and pharynx	9	6	7	22	WT
4bf8bf07-3a82-4723-818c-dd66643bef07	C3N-02713	CPTAC-3	Squamous cell carcinoma, NOS	Larynx, NOS	Larynx, NOS	13	19	14	46	MUT
d2ba6170-58a2-424f-974d-403af8f2f6e5	C3N-01261	CPTAC-3	Renal cell carcinoma, NOS	Kidney, NOS	Kidney, NOS	1	1	3	5	WT
d2ba6170-58a2-424f-974d-403af8f2f6e5	C3N-01261	CPTAC-3	Renal cell carcinoma, NOS	Kidney, NOS	Kidney, NOS	1	4	3	8	WT
d2ba6170-58a2-424f-974d-403af8f2f6e5	C3N-01261	CPTAC-3	Renal cell carcinoma, NOS	Kidney, NOS	Kidney, NOS	1	2	3	6	WT
cda51538-afb7-4428-9530-81ce928f0f98	C3L-01154	CPTAC-3	Glioblastoma	Brain, NOS	Brain, NOS	9	4	4	17	WT
920b70b3-265f-4c67-afe5-079b073cab03	C3N-00492	CPTAC-3	Renal cell carcinoma, NOS	Kidney, NOS	Kidney, NOS	1	0	1	2	WT
d34a2f8f-5ffe-4c07-b0c7-755c0a42ab3d	C3N-01375	CPTAC-3	Infiltrating duct carcinoma, NOS	Head of pancreas	Head of pancreas	0	0	0	0	WT
d34a2f8f-5ffe-4c07-b0c7-755c0a42ab3d	C3N-01375	CPTAC-3	Infiltrating duct carcinoma, NOS	Head of pancreas	Head of pancreas	7	6	6	19	WT
bf2c7bd9-65d7-41af-84b5-41ffe6693547	C3L-00561	CPTAC-3	Renal cell carcinoma, NOS	Kidney, NOS	Kidney, NOS	5	10	7	22	WT
e58d25f3-a5de-45e9-a4bf-5dc21c90894e	C3N-02380	CPTAC-3	Adenocarcinoma, NOS	Lower lobe, lung	Lower lobe, lung	9	9	7	25	WT
